# Supplementary material for: Rediscovering local breeds of naturally free-range hens: a survey on Italian consumers’ awareness of hen welfare and egg purchasing behavior
Source: BMC Vet Res. 2025 Oct 21;21:619. doi: 10.1186/s12917-025-04971-x (PMC12538763; doi:10.1186/s12917-025-04971-x)
Supplement: Supplementary file 2 — Supplementary Material 2: Supplementary File 2_Data Collection.xls. Data collected from consumers’ answers. [file 12917_2025_4971_MOESM2_ESM.xlsx]

## Sheet: Sheet0
StartDate	EndDate	Status	Progress	Duration (in seconds)	Finished	RecordedDate	ResponseId	DistributionChannel	UserLanguage	Q3	Q4	Q5	Q6	Q7	Q27	Q8	Q9	Q10	Q11	Q12	Q13	Q14	Q15	Q24	Q25	Q16	Q17	Q18	Q19	Q20	Q27	Q21_1	Q21_2	Q21_3	Q22	Q23
Data di inizio	Data di fine	Tipo risposta	Avanzamento	Durata (in secondi)	Terminato	Data registrata	ID di risposta	Canale di distribuzione	Lingua dell'utente	Lo svolgimento del questionario è volontario. La base giuridica del trattamento dei dati è il consenso dell’interessato. Ogni elaborazione dei dati forniti sarà effettuata garantendo l’anonimato dei singoli rispondenti attraverso l’aggregazione dei dati. I dati personali saranno trattati unicamente per finalità di ricerca scientifica. Rispondendo al questionario dichiaro di aver preso visione del…	1. Età	Genere	3. Qual è il livello più alto di istruzione o formazione da lei completato con successo?	4. Quale di queste categorie descrive nel modo migliore la sua attuale posizione lavorativa?	5. Lavori o studi nel settore agro/alimentare?	6. Da quanti componenti è formata la sua famiglia?	7. Nella sua famiglia, è presente un animale da compagnia?	8. Indichi quale delle seguenti opzioni descrive meglio il suo contesto abitativo	9. Indichi quale opzione descrive meglio le sue abitudini alimentari (indichi una sola opzione)	.	11. Come considera il suo consumo di uova negli ultimi anni?	12. Il prezzo delle uova influenza la mia scelta al momento dell'acquisto?	13. Da dove provengono le uova che consuma? (è possibile più di una risposta)	14. Al momento dell'acquisto, il colore del guscio delle uova influenza la sua scelta?	15. Che colore del guscio preferisce acquistare?	16. Normalmente, quale tipo di uova consuma? (è possibile più di una risposta) (*il codice numerico è presente sul guscio dell'uovo e si riferisce al tipo di allevamento in cui le uova sono prodotte)	17. Che importanza dà al benessere animale?	18. Quando acquista le uova, pensa a come sono state allevate le galline ovaiole?	19. Pensa che il benessere dell'animale possa influire sulla qualità del prodotto?	20. È a conoscenza che, oltre alle galline ovaiole commerciali (galline selezionate per elevata produttività, allevate in sistemi intensivi), esistono galline di razze locali italiane (razze tradizionali allevate in spazi aperti)?	21. Sarebbe disposto ad acquistare uova di colore diverso (rosa, azzurro, verde, cioccolato) ottenute da galline di razze locali?	22. Secondo lei, in che misura l'allevamento di razze ovaiole locali potrebbe... - Salvaguardare la biodiversità	22. Secondo lei, in che misura l'allevamento di razze ovaiole locali potrebbe... - Garantire un maggior benessere animale	22. Secondo lei, in che misura l'allevamento di razze ovaiole locali potrebbe... - Favorire la filiera corta/km 0	23. Oltre alle solite diciture che appaiono in etichetta, quali altre informazioni vorrebbe leggere sulla confezione/etichetta delle uova di razze italiane locali? (è possibile più di una risposta)	24. Sarebbe disposto a pagare di più una confezione di uova ottenute da galline di razze italiane locali allevate all'aperto rispetto ad una confezione di uova ottenute da galline ovaiole commerciali allevate all'aperto?
2024-12-11 17:08:46	2024-12-11 17:14:20	0	100	333	1	2024-12-11 17:14:21	R_2hCIjYROHeogycx	qr	IT	4	3	2	12	1	2	2	1	1	1	3	2	3	1	2	3	4	6	4	2	2	1	4	4	4	1,7,9	2
2024-12-12 09:16:53	2024-12-12 09:21:27	0	100	273	1	2024-12-12 09:21:27	R_8wrGQn6JRnqwQWR	anonymous	IT	4	2	2	3	1	2	5	2	4	1	3	2	3	7	2	3	4	5	4	1	1	1	4	4	2	5	1
2024-12-12 09:20:40	2024-12-12 09:23:48	0	100	187	1	2024-12-12 09:23:48	R_2dPZ0p5H2hi2uzZ	anonymous	IT	4	3	2	11	1	2	5	1	1	1	5	3	3	1	2	1	2	6	1	1	2	2	4	4	4	1	1
2024-12-12 09:18:57	2024-12-12 09:23:59	0	100	301	1	2024-12-12 09:23:59	R_8qTPgZye5NhGudj	anonymous	IT	4	2	2	11	1	2	1	2	3	1	7	2	5	1,5	2	3	4	3	3	1	1	1	4	5	3	4,7,9	1
2024-12-12 09:22:53	2024-12-12 09:25:07	0	100	134	1	2024-12-12 09:25:08	R_27vSya0TS7AdCvt	anonymous	IT	4	3	1	11	1	2	2	1	1	1	2	3	3	1	2	1	4	3	5	1	1	1	4	4	4	1,3,4,5,7,8,9	2
2024-12-12 09:22:42	2024-12-12 09:26:06	0	100	204	1	2024-12-12 09:26:07	R_8iqblWpqf9ZkZ0W	anonymous	IT	4	3	1	4	1	2	4	1	5	1	7	1	3	1,2,7	2	3	3	3	3	1	1	1	4	5	4	1,5,7	2
2024-12-12 09:24:51	2024-12-12 09:27:09	0	100	138	1	2024-12-12 09:27:10	R_2l3rhnESO9Wiqms	anonymous	IT	4	3	1	11	1	2	3	1	4	1	3	2	3	4	2	3	3	3	3	1	2	1	4	4	4	4,9	1
2024-12-12 09:29:55	2024-12-12 09:32:46	0	100	170	1	2024-12-12 09:32:47	R_8Mg39b4bRQM3huc	anonymous	IT	4	2	2	11	2	2	4	1	2	1	3	2	5	1	2	1	3	2	2	1	2	1	3	4	4	4,8,9	1
2024-12-12 09:31:41	2024-12-12 09:35:11	0	100	209	1	2024-12-12 09:35:11	R_8hOcOszIQcY0mRz	anonymous	IT	4	3	1	12	1	2	5	1	5	1	7	2	3	1,2,3,7	2	3	5	6	2	1	1	1	5	5	4	5,7,9	1
2024-12-12 09:33:11	2024-12-12 09:37:45	0	100	273	1	2024-12-12 09:37:46	R_2prLgru0yahnODz	anonymous	IT	4	2	1	7	6	2	3	1	1	4	5	2	3	7	2	3	6	3	5	1	1	1	3	4	4	1,4,7,9	1
2024-12-12 09:37:03	2024-12-12 09:41:21	0	100	257	1	2024-12-12 09:41:21	R_80ws46EZ3SkBtxl	anonymous	IT	4	2	1	12	1	1	3	2	3	3	7	1	1	1	1	3	4	3	5	1	1	1	4	2	4	3,4,7,9	2
2024-12-12 09:36:59	2024-12-12 09:41:39	0	100	280	1	2024-12-12 09:41:39	R_2putXUyuTCqK00N	anonymous	IT	4	2	1	11	1	2	2	2	5	1	3	1	3	7	2	3	6	3	4	1	2	1	4	3	4	4,7,8,9	2
2024-12-12 09:39:07	2024-12-12 09:43:19	0	100	251	1	2024-12-12 09:43:20	R_2vj05oyS7SR4JPY	anonymous	IT	4	3	2	4	1	2	4	2	1	1	5	3	3	1	2	3	3	3	4	1	1	1	4	4	4	7	2
2024-12-12 09:35:28	2024-12-12 09:43:46	0	100	498	1	2024-12-12 09:43:47	R_2HRDICnWcuxHRY5	anonymous	IT	4	2	1	7	1	2	2	1	4	1	3	1	3	1	1	1	3	3	4	1	1	1	4	4	4	1,7,9	2
2024-12-12 09:42:05	2024-12-12 09:45:22	0	100	196	1	2024-12-12 09:45:22	R_2sgnewrouh7Mh52	anonymous	IT	4	3	2	12	1	1	1	1	3	1	3	2	3	1	2	1	3	5	5	1	1	1	4	4	4	3,4,5,8	2
2024-12-12 09:44:10	2024-12-12 09:48:35	0	100	265	1	2024-12-12 09:48:36	R_2ZrhBx00cYiLuZH	anonymous	IT	4	2	2	4	1	2	2	1	5	1	5	2	3	7	2	3	5	3	3	1	1	1	4	3	3	1	1
2024-12-12 09:44:49	2024-12-12 09:48:43	0	100	233	1	2024-12-12 09:48:44	R_8aRL5YxJxA9mJfr	anonymous	IT	4	3	1	11	1	2	3	1	1	1	3	1	1	2	1	1	2	5	4	1	1	1	3	3	4	5	1
2024-12-12 09:48:45	2024-12-12 09:51:50	0	100	185	1	2024-12-12 09:51:51	R_23r9KVWtJw4MPpT	anonymous	IT	4	1	2	4	9	1	5	2	5	1	7	2	3	1	2	3	3	3	5	1	1	1	4	3	4	1,4,7	1
2024-12-12 09:49:19	2024-12-12 09:52:08	0	100	168	1	2024-12-12 09:52:08	R_8YRqnEj5R0B5CJI	anonymous	IT	4	3	2	11	6	2	2	1	3	1	3	2	5	1	1	1	2	3	3	1	1	2	3	3	4	1,3,4,5	1
2024-12-12 09:44:39	2024-12-12 09:52:25	0	100	466	1	2024-12-12 09:52:25	R_8MsxMBUsEDcMivm	anonymous	IT	4	3	1	4	1	2	3	1	4	3	7	1	3	4	1	1	6	5	5	1	1	2	3	4	4	4,7,8	1
2024-12-12 09:39:18	2024-12-12 09:52:37	0	100	799	1	2024-12-12 09:52:38	R_8AAMmo7nxI7CCD7	anonymous	IT	4	3	1	6	1	2	4	1	4	1	3	2	3	1,2	1	1	3	3	3	1	2	2	4	4	4	1,3,4,5,7,8,9	1
2024-12-12 09:50:25	2024-12-12 09:54:16	0	100	231	1	2024-12-12 09:54:17	R_8V2qUWERXMyR3jP	anonymous	IT	4	1	1	4	9	1	4	2	3	1	7	2	5	3	2	3	6	3	3	1	1	2	3	4	4	3,4,7	1
2024-12-12 09:52:12	2024-12-12 09:55:03	0	100	171	1	2024-12-12 09:55:04	R_2OfygyDT3CBnKZl	anonymous	IT	4	2	1	11	1	1	2	1	3	6	1	2	1	1	2	3	4	5	5	1	1	1	1	1	4	9	2
2024-12-12 09:50:59	2024-12-12 09:55:05	0	100	246	1	2024-12-12 09:55:06	R_88zH3NzwxIYDoKp	anonymous	IT	4	3	1	11	1	2	4	2	3	1	7	1	3	1,6	2	2	3	3	4	2	1	1	4	4	4	1,4,7,9	1
2024-12-12 09:50:51	2024-12-12 09:55:39	0	100	288	1	2024-12-12 09:55:40	R_8fkr0O8Y70ZduDK	anonymous	IT	4	2	2	11	9	2	4	1	3	1	7	2	3	1	2	2	4	6	3	1	2	1	2	3	4	5,8	2
2024-12-12 09:53:54	2024-12-12 09:59:42	0	100	348	1	2024-12-12 09:59:43	R_8VrS3Yt8j8HDy8s	anonymous	IT	4	3	2	3	1	1	4	1	4	1	3	2	3	3	2	3	2	1	2	1	1	2	1	1	4	1	3
2024-12-12 09:55:52	2024-12-12 10:00:11	0	100	259	1	2024-12-12 10:00:12	R_8xDBul1hha3kQQa	anonymous	IT	4	2	2	3	1	1	4	1	5	1	3	2	3	4	2	3	6	2	1	3	2	1	3	2	2	8	3
2024-12-12 09:58:07	2024-12-12 10:03:47	0	100	340	1	2024-12-12 10:03:48	R_2I5qSoqC2NJASnn	anonymous	IT	4	2	2	4	2	1	4	1	1	1	7	3	3	3,4	2	3	2	3	4	1	1	1	3	2	2	3	1
2024-12-12 09:56:04	2024-12-12 10:04:04	0	100	480	1	2024-12-12 10:04:04	R_8fqr0iq4h5gtfvr	anonymous	IT	4	3	1	12	1	2	4	2	3	1	7	2	1	1	1	1	4	5	5	3	2	1	4	4	4	1,3,4,5,7,8,9	2
2024-12-12 10:03:48	2024-12-12 10:07:42	0	100	233	1	2024-12-12 10:07:42	R_2k04vox7lrTYjfw	anonymous	IT	4	4	1	12	1	1	1	2	1	3	7	2	3	1,5,7	2	3	4	5	5	2	1	1	4	4	4	1,3,4,7,8,9	2
2024-12-12 10:02:52	2024-12-12 10:08:33	0	100	340	1	2024-12-12 10:08:34	R_8vdz8wNj7s0NQU3	anonymous	IT	4	3	2	2	1	2	3	1	5	1	3	2	3	1,2,7,4	2	1	3	5	4	1	1	1	4	4	3	1	2
2024-12-12 10:05:39	2024-12-12 10:08:43	0	100	183	1	2024-12-12 10:08:43	R_83C6inbfBtCcxhi	anonymous	IT	4	3	2	4	1	2	1	2	1	1	2	2	1	1	2	3	4	5	1	1	1	1	4	4	4	3,4,5,7,9	2
2024-12-12 10:05:02	2024-12-12 10:09:44	0	100	282	1	2024-12-12 10:09:44	R_89nWdpOwe2OAAik	anonymous	IT	4	3	1	12	1	2	1	2	3	4	7	1	3	1	2	3	4	3	4	1	1	1	4	4	4	1,8,9	1
2024-12-12 10:06:37	2024-12-12 10:11:09	0	100	271	1	2024-12-12 10:11:10	R_8IAR7YM1Aub64hz	anonymous	IT	4	2	1	12	1	2	4	1	3	1	3	1	3	1,7	2	3	5	3	3	1	1	1	4	4	4	1,3,4,5,7	1
2024-12-12 10:10:45	2024-12-12 10:12:51	0	100	126	1	2024-12-12 10:12:51	R_22puLREDuXFNc2Z	anonymous	IT	4	2	1	11	9	1	2	1	1	1	7	1	3	1,4	2	3	3,4,6	5	5	1	1	1	4	4	4	1,3,4,5,7,8,9	1
2024-12-12 10:08:27	2024-12-12 10:13:30	0	100	302	1	2024-12-12 10:13:30	R_2I67SdHyf7XsiQ2	anonymous	IT	4	4	2	11	7	2	2	1	4	1	7	2	3	1	2	3	2	3	4	1	1	1	4	4	4	4,5	2
2024-12-12 10:09:46	2024-12-12 10:14:49	0	100	303	1	2024-12-12 10:14:50	R_8PhijP7hNqD7EST	anonymous	IT	4	3	2	2	1	1	2	1	5	1	3	1	3	5	1	1	4	5	3	1	1	1	4	4	4	8	2
2024-12-12 10:13:12	2024-12-12 10:17:00	0	100	227	1	2024-12-12 10:17:00	R_8LzD5E12pP5QAIl	anonymous	IT	4	1	1	4	9	2	4	1	4	1	1	2	3	7	2	3	6	3	4	1	1	1	3	4	4	4,5,7	1
2024-12-12 10:13:39	2024-12-12 10:17:18	0	100	219	1	2024-12-12 10:17:18	R_8R2A0gAtdP2Hepk	anonymous	IT	4	3	1	11	1	2	4	1	1	1	3	2	3	3	2	3	3,4	5	5	1	1	1	3	4	4	4,9	2
2024-12-12 10:14:40	2024-12-12 10:17:32	0	100	172	1	2024-12-12 10:17:32	R_22LawMnboUZpL3o	anonymous	IT	4	3	2	4	1	2	4	1	5	1	7	1	3	1,2,7	1	1	3,4	5	5	1	2	1	4	4	4	5,7,9	1
2024-12-12 10:13:36	2024-12-12 10:17:59	0	100	263	1	2024-12-12 10:18:00	R_8PqiN6RFxLGIDSl	anonymous	IT	4	3	2	11	1	2	3	2	4	1	3	2	3	1,2,3	2	3	3,4,6	3	5	1	1	1	4	4	4	1,4,5,7	2
2024-12-12 09:59:40	2024-12-12 10:19:32	0	100	1191	1	2024-12-12 10:19:32	R_8Vigeetd7wsKkQp	anonymous	IT	4	3	1	4	1	2	2	1	1	1	5	1	3	1	2	3	2	5	5	1	1	1	4	4	4	4	2
2024-12-12 10:19:05	2024-12-12 10:22:38	0	100	213	1	2024-12-12 10:22:39	R_2MPW1Fv477kf86J	anonymous	IT	4	3	1	3	1	2	3	1	4	1	3	2	3	7	2	1	3	3	4	1	1	2	2	3	1	1	1
2024-12-12 10:18:58	2024-12-12 10:22:52	0	100	233	1	2024-12-12 10:22:52	R_2SaexSaxlGREraF	anonymous	IT	4	1	1	4	9	1	4	2	3	1	3	2	3	1	2	1	3,4	6	2	1	2	1	4	4	4	3,4,5	1
2024-12-12 10:20:09	2024-12-12 10:24:39	0	100	269	1	2024-12-12 10:24:39	R_8tzg6otECUgmNIk	social	IT	4	2	2	11	9	2	1	2	3	1	2	3	3	7	2	3	5	6	3	3	1	1	4	1	3	3,4,5	1
2024-12-12 10:20:31	2024-12-12 10:26:59	0	100	388	1	2024-12-12 10:27:00	R_2ClpfZlaFNlRTfY	anonymous	IT	4	3	2	12	1	2	3	1	4	1	2	2	3	1	2	2	3,4	1	2	1	2	1	4	1	4	3,4,8,9	1
2024-12-12 10:26:01	2024-12-12 10:31:52	0	100	351	1	2024-12-12 10:31:53	R_84Uo7geA4Kmu8nL	anonymous	IT	4	2	2	11	9	1	5	2	2	1	2	2	3	1,2	1	1	1,2,4	6	1	1	2	2	3	4	4	3,4,5,8	3
2024-12-12 10:28:18	2024-12-12 10:33:26	0	100	307	1	2024-12-12 10:33:26	R_8PibN7fX1uGkEaI	anonymous	IT	4	3	2	12	1	2	2	2	3	1	3	2	3	3,7	2	3	2,3	3	4	1	1	1	4	4	4	1,7,9	2
2024-12-12 10:26:26	2024-12-12 10:35:59	0	100	573	1	2024-12-12 10:36:00	R_20pYgZGTdSZajfz	anonymous	IT	4	4	1	4	1	2	4	2	4	1	7	1	3	2	2	3	2	3	5	1	1	2	5	3	3	1	1
2024-12-12 10:34:12	2024-12-12 10:36:38	0	100	145	1	2024-12-12 10:36:38	R_8QMdcaYgKUqLTn0	anonymous	IT	4	2	1	11	6	2	4	2	1	1	7	1	3	3	1	2	4,6	5	5	1	1	1	4	4	4	1,4,5	2
2024-12-12 10:31:54	2024-12-12 10:36:51	0	100	297	1	2024-12-12 10:36:52	R_822qvfBD8AUxXdx	anonymous	IT	4	3	1	7	1	2	3	1	4	1	3	2	3	7	2	3	6	5	5	1	1	1	4	4	4	1,3,4,7	2
2024-12-12 10:33:34	2024-12-12 10:37:48	0	100	253	1	2024-12-12 10:37:48	R_2itiGvRY7rvl1hY	anonymous	IT	4	1	1	4	9	1	4	1	5	1	7	2	1	1	2	3	2	5	5	1	1	1	4	4	4	1,4,5,7	1
2024-12-12 10:20:18	2024-12-12 10:38:06	0	100	1068	1	2024-12-12 10:38:07	R_8MsbrtQCV1AU1DG	anonymous	IT	4	1	2	4	9	1	4	1	5	7	3	1	3	1,4	2	3	2,6	3	3	1	1	1	3	2	4	3,4,5,7,9	2
2024-12-12 10:41:15	2024-12-12 10:46:46	0	100	331	1	2024-12-12 10:46:47	R_2Dqgn3ze5hlW5v2	anonymous	IT	4	3	2	11	1	2	1	1	1	4	3	2	3	5,7	2	3	4	5	5	1	1	1	4	1	3	7	3
2024-12-12 10:45:48	2024-12-12 10:48:25	0	100	157	1	2024-12-12 10:48:25	R_8ltcfQvF5qf3U4w	anonymous	IT	4	3	1	11	1	1	1	2	4	1	5	1	3	1	1	1	2	3	3	1	1	1	4	4	4	4,7,9	1
2024-12-12 10:40:56	2024-12-12 10:51:51	0	100	654	1	2024-12-12 10:51:51	R_2eQkGt8rtnYEBgh	anonymous	IT	4	4	1	11	7	2	1	2	1	1	3	2	3	5	2	3	6	3	5	1	1	1	4	4	4	1,3,4,5,7,8	2
2024-12-12 10:53:17	2024-12-12 10:58:04	0	100	287	1	2024-12-12 10:58:05	R_2Sp1xLhomjG1u8f	anonymous	IT	4	3	1	3	1	2	3	1	1	1	7	2	3	4	2	3	3,6	5	5	1	1	1	4	4	4	1,4,5,7,9	2
2024-12-12 10:54:56	2024-12-12 10:58:32	0	100	216	1	2024-12-12 10:58:33	R_2jGMCX4cijFExK7	anonymous	IT	4	2	1	4	1	2	2	1	5	1	3	2	5	7	2	3	6	3	1	1	1	1	4	4	4	1	1
2024-12-12 10:57:58	2024-12-12 11:01:38	0	100	220	1	2024-12-12 11:01:38	R_2Tv0Atr2dDnIkW8	anonymous	IT	4	3	1	3	1	2	5	2	1	1	3	1	5	2,7	2	1	2	3	3	1	1	2	3	4	4	1	1
2024-12-12 11:02:07	2024-12-12 11:06:39	0	100	272	1	2024-12-12 11:06:40	R_2NJubSD3vFsvWCr	anonymous	IT	4	4	1	3	7	2	3	1	1	3	7	1	3	7	2	3	3,4	5	5	1	1	1	4	4	4	1,5,7,9	2
2024-12-12 11:02:05	2024-12-12 11:09:18	0	100	432	1	2024-12-12 11:09:18	R_8XgOvBHnokx4qy7	anonymous	IT	4	2	1	11	1	1	2	1	2	1	7	2	5	3	2	3	2,3,4,6	3	5	1	1	1	4	4	4	3,4,5,7,9	2
2024-12-12 11:01:18	2024-12-12 11:10:16	0	100	537	1	2024-12-12 11:10:16	R_8qEFvPrV8n1qYNe	anonymous	IT	4	5	1	4	7	2	2	2	5	1	3	2	3	1,3	1	2	2,3	3	4	1	1	1	2	4	4	3,7,9	1
2024-12-12 11:03:49	2024-12-12 11:10:26	0	100	397	1	2024-12-12 11:10:27	R_2PoiSPoNZU0K4xA	anonymous	IT	4	3	1	2	1	2	2	2	5	1	5	2	3	1,7	2	3	1,2,3	1	2	1	2	1	5	5	5	1,8	3
2024-12-12 11:07:46	2024-12-12 11:12:00	0	100	254	1	2024-12-12 11:12:01	R_8hndQTj78VdYIAs	anonymous	IT	4	3	1	4	1	2	4	1	1	1	5	2	1	1,7,4	2	3	3	3	4	1	2	1	3	4	4	4,5,7	1
2024-12-12 11:08:12	2024-12-12 11:12:32	0	100	260	1	2024-12-12 11:12:33	R_2h0kfbEVcBcu7QJ	anonymous	IT	4	2	2	12	9	1	4	1	1	1	3	2	3	7,4	2	1	4,6	5	5	1	1	1	2	4	4	1,3,4,5,7	2
2024-12-12 11:09:15	2024-12-12 11:15:00	0	100	345	1	2024-12-12 11:15:01	R_8imtwOw09U7P2No	anonymous	IT	4	3	1	11	1	2	5	2	3	1	7	1	3	1,3	2	3	4,6	5	5	1	1	1	4	4	4	1,3,4,5,7	2
2024-12-12 11:11:14	2024-12-12 11:16:19	0	100	305	1	2024-12-12 11:16:20	R_8Xhx3s3Yt9bbFs1	anonymous	IT	4	3	3	12	1	1	2	2	3	1	7	1	3	7	2	3	4,6	5	5	1	2	1	4	5	3	1,3,4,5,7,9	2
2024-12-12 11:02:19	2024-12-12 11:18:21	0	100	962	1	2024-12-12 11:18:21	R_8dmB9v3JBqh4iVl	anonymous	IT	4	3	1	6	1	2	5	1	4	1	5	2	3	3,7	2	1	6,5	6	1	1	1	2	4	4	3	4,5	1
2024-12-12 11:21:31	2024-12-12 11:25:13	0	100	221	1	2024-12-12 11:25:13	R_8mmdSpvNEwuRPjh	anonymous	IT	4	3	1	11	1	2	4	1	4	1	3	2	5	1	1	1	5	3	3	1	1	1	4	4	4	4,7	1
2024-12-12 11:24:54	2024-12-12 11:27:13	0	100	138	1	2024-12-12 11:27:13	R_8FOvm14bg7Gf1DH	anonymous	IT	4	2	2	11	1	2	5	2	3	1	3	1	3	1	2	3	2,3,4	3	3	1	2	1	4	4	4	3,4,7,8	2
2024-12-12 11:22:11	2024-12-12 11:27:12	0	100	301	1	2024-12-12 11:27:13	R_8KqqDWQ5CMNVdIA	anonymous	IT	4	2	2	4	1	2	4	2	1	1	3	2	3	4	2	3	6	2	1	1	1	1	5	5	4	3,4	3
2024-12-12 11:25:14	2024-12-12 11:27:54	0	100	160	1	2024-12-12 11:27:55	R_81Z2e5Hipm4RMdW	anonymous	IT	4	2	2	12	10	1	4	1	3	1	7	1	3	1,2	1	1	1,2	3	3	1	1	1	4	4	4	1,3,4,7,8	1
2024-12-12 11:28:59	2024-12-12 11:31:22	0	100	143	1	2024-12-12 11:31:23	R_2HZJdnwaEqeW89G	anonymous	IT	4	2	1	11	9	1	2	2	5	1	7	1	5	1	2	1	3,4	5	5	2	2	1	4	4	4	4,7,9	2
2024-12-12 11:22:34	2024-12-12 11:31:25	0	100	530	1	2024-12-12 11:31:25	R_2vjqbBZODR0glq0	anonymous	IT	4	4	2	4	7	2	2	1	1	1	5	2	3	5	1	2	3	3	2	1	1	2	4	4	4	1	1
2024-12-12 11:27:13	2024-12-12 11:31:49	0	100	275	1	2024-12-12 11:31:50	R_2wgKoTSVE5Dd8t8	social	IT	4	2	1	12	1	1	4	1	5	1	3	2	3	1,4	2	3	2,3,4,6	5	5	1	1	1	4	4	4	1,4,5,7,9	1
2024-12-12 11:30:25	2024-12-12 11:32:49	0	100	144	1	2024-12-12 11:32:50	R_83jutlc4KzX8Les	anonymous	IT	4	3	1	11	1	2	3	1	4	1	7	1	3	4	2	1	2	5	5	1	1	2	4	4	4	8	1
2024-12-12 11:26:49	2024-12-12 11:33:49	0	100	420	1	2024-12-12 11:33:50	R_8SelTG6zjOhIHvf	anonymous	IT	4	3	2	11	1	2	1	2	4	1	3	3	3	1	2	3	3,4	3	4	1	1	1	4	3	4	4,7,8	1
2024-12-12 11:28:26	2024-12-12 11:35:02	0	100	395	1	2024-12-12 11:35:02	R_2IeOXFyGz5VAV8J	anonymous	IT	4	4	1	3	7	2	2	1	4	1	3	2	5	7	2	3	6	5	4	1	1	1	4	4	4	4,7,9	2
2024-12-12 11:45:10	2024-12-12 11:48:16	0	100	185	1	2024-12-12 11:48:16	R_8eDUDWOLlPUyfrC	anonymous	IT	4	2	1	11	1	2	2	1	3	3	3	2	3	7	1	1	4	5	5	1	1	1	4	4	4	3,5,7,8,9	2
2024-12-12 11:22:49	2024-12-12 11:48:43	0	100	1553	1	2024-12-12 11:48:43	R_8kRdfOke2pPN73n	anonymous	IT	4	2	1	4	1	2	4	1	4	1	3	2	1	4	2	3	4	3	3	1	1	2	4	4	4	1	1
2024-12-12 11:46:41	2024-12-12 11:49:39	0	100	178	1	2024-12-12 11:49:39	R_2RLiv1EonoSrhx7	anonymous	IT	4	3	2	12	1	2	3	2	3	1	3	2	3	1	2	3	4	3	5	1	1	1	5	5	5	1,5,7,8	2
2024-12-12 11:46:42	2024-12-12 11:49:53	0	100	191	1	2024-12-12 11:49:54	R_2QthfsWbOccMavE	anonymous	IT	4	4	1	12	1	2	2	1	4	3	7	1	3	1,2,5	2	3	4	5	4	1	1	1	4	3	4	5,7	2
2024-12-12 11:51:58	2024-12-12 11:53:56	0	100	118	1	2024-12-12 11:53:57	R_2kXZnthWNnhiji9	anonymous	IT	4	3	1	3	1	2	1	2	1	1	3	1	3	7	1	2	3	3	3	1	2	1	4	1	5	1	1
2024-12-12 11:16:57	2024-12-12 11:54:28	0	100	2251	1	2024-12-12 11:54:29	R_2QDjoIKNVJ2dxok	anonymous	IT	4	2	1	11	9	1	5	1	4	1	3	2	5	1	2	3	5	3	2	1	1	1	3	3	4	3,4,7,9	1
2024-12-12 11:51:14	2024-12-12 11:54:47	0	100	213	1	2024-12-12 11:54:47	R_8Tlh9YUtHYG9kBP	anonymous	IT	4	3	2	12	1	2	4	1	3	1	5	2	3	1	2	3	3,4	3	4	1	1	1	4	3	4	1,3,4,5,7	2
2024-12-12 11:53:25	2024-12-12 11:58:02	0	100	276	1	2024-12-12 11:58:03	R_8LTfyyya93jXrxh	anonymous	IT	4	2	1	7	1	2	4	1	4	1	3	1	3	1,5,7	2	3	4	5	5	1	1	1	4	4	4	1,3,4,7,8	1
2024-12-12 11:53:59	2024-12-12 11:58:43	0	100	283	1	2024-12-12 11:58:44	R_8QYBzV86t3ML1O9	anonymous	IT	4	4	1	1	7	2	1	1	5	1	7	1	3	1,7	1	1	3,6	3	4	1	1	2	1	4	4	7,9	1
2024-12-12 11:18:06	2024-12-12 12:00:06	0	100	2520	1	2024-12-12 12:00:07	R_2NWnJD5bCHAW1ju	anonymous	IT	4	4	1	11	7	2	2	2	1	1	3	2	3	2	2	3	4	5	5	1	1	2	4	4	4	1,5,7,9	2
2024-12-12 11:53:09	2024-12-12 12:02:32	0	100	562	1	2024-12-12 12:02:32	R_2Msw5DqRUbKcUqx	anonymous	IT	4	1	1	12	1	1	5	1	1	1	7	2	3	4	2	3	6	3	4	1	1	1	4	4	4	5,9	1
2024-12-12 12:00:29	2024-12-12 12:03:22	0	100	173	1	2024-12-12 12:03:23	R_2P56BHROGFwCbxT	social	IT	4	2	1	12	1	2	2	1	4	1	5	3	3	1,7	1	2	2,3,6	3	3	1	1	1	4	4	4	1,5,7	1
2024-12-12 11:57:55	2024-12-12 12:04:11	0	100	375	1	2024-12-12 12:04:11	R_8VqqaY2YdiUkvOz	anonymous	IT	4	4	1	2	7	2	1	2	1	4	7	2	3	5	2	3	2,3,4	5	5	1	1	1	4	4	4	7,9	2
2024-12-12 12:02:57	2024-12-12 12:05:17	0	100	140	1	2024-12-12 12:05:17	R_8H5cECyvAbAjm4U	anonymous	IT	4	2	2	12	9	1	3	1	2	1	3	1	3	1	2	3	4	5	5	1	1	1	4	4	4	3,4,5,7,8,9	2
2024-12-12 12:02:53	2024-12-12 12:05:46	0	100	172	1	2024-12-12 12:05:46	R_8VKknkrryTLl78t	anonymous	IT	4	2	2	12	1	2	2	2	5	1	7	2	3	1	2	3	2,5	3	3	1	2	1	3	3	3	1,3,4,5,7,8,9	1
2024-12-12 12:04:20	2024-12-12 12:07:36	0	100	196	1	2024-12-12 12:07:37	R_2FQxa0AwOR5dRcD	anonymous	IT	4	2	1	12	1	2	4	1	1	1	3	2	5	1	2	3	2,3	3	3	1	1	1	3	5	3	1,7	1
2024-12-12 12:05:36	2024-12-12 12:09:10	0	100	214	1	2024-12-12 12:09:11	R_8KrpM0U5o0tjB9n	anonymous	IT	4	2	1	11	1	1	4	1	1	8	3	2	5	1	2	3	3,4	3	4	1	1	1	3	3	4	3,4,7,8,9	1
2024-12-12 12:05:39	2024-12-12 12:09:42	0	100	243	1	2024-12-12 12:09:43	R_8DZpVOvy4XJcKcs	anonymous	IT	4	4	1	11	7	2	1	2	4	8	7	1	3	4	2	1	6	3	2	1	1	1	4	3	4	1	2
2024-12-12 12:06:49	2024-12-12 12:11:59	0	100	310	1	2024-12-12 12:12:00	R_3cklGv5XlHy4gFK	anonymous	IT	4	3	1	12	9	2	5	1	4	1	7	2	5	1	2	3	4	5	5	1	1	1	5	5	5	1,4,7,9	3
2024-12-12 12:08:41	2024-12-12 12:14:01	0	100	319	1	2024-12-12 12:14:02	R_8OIOxiUCtY5sj9y	anonymous	IT	4	3	2	7	1	2	1	1	4	1	7	1	3	1	2	3	4	5	5	1	1	1	4	4	4	1,3,4,5,7,8,9	2
2024-12-12 12:10:42	2024-12-12 12:14:12	0	100	209	1	2024-12-12 12:14:12	R_2IiU21EUUIetg0B	anonymous	IT	4	2	1	11	9	1	3	1	5	1	7	1	5	1,4	2	3	2,3,4	3	4	1	2	1	4	5	4	5,7,9	1
2024-12-12 12:18:26	2024-12-12 12:22:17	0	100	231	1	2024-12-12 12:22:18	R_8XRB8g7gzFfzWSt	anonymous	IT	4	1	1	3	1	2	4	1	5	1	2	2	3	1	2	3	2	1	1	1	1	1	4	4	4	3,4,5	3
2024-12-12 12:15:35	2024-12-12 12:22:23	0	100	408	1	2024-12-12 12:22:24	R_2LiitldqvVdQhuW	anonymous	IT	4	4	1	4	7	2	3	1	1	1	3	2	3	1,2,3,7	2	3	3,4	5	5	1	1	1	4	3	4	7,9	2
2024-12-12 12:21:33	2024-12-12 12:26:02	0	100	269	1	2024-12-12 12:26:03	R_8GBevEwfmTvLvGg	anonymous	IT	4	4	2	4	1	2	4	1	5	1	7	2	3	4	1	2	6	5	5	1	1	1	4	4	4	1,3,4,5,7,9	2
2024-12-12 12:24:13	2024-12-12 12:28:00	0	100	226	1	2024-12-12 12:28:00	R_29yF3vUwBEOsm2Z	anonymous	IT	4	4	2	6	7	2	3	1	1	1	3	2	3	1,2,3	2	3	3,4,6	5	5	1	1	1	4	3	4	7,9	2
2024-12-12 12:14:47	2024-12-12 12:32:00	0	100	1033	1	2024-12-12 12:32:01	R_80CoulSR4AbR32b	anonymous	IT	4	2	1	12	1	2	4	2	1	1	7	2	5	4	2	3	4,6	3	3	1	1	1	4	4	4	4,5,7,9	1
2024-12-12 12:30:43	2024-12-12 12:34:19	0	100	216	1	2024-12-12 12:34:20	R_8eKIDajKQc0GcC7	anonymous	IT	4	2	1	12	9	1	4	2	2	1	3	2	5	1	1	1	2	6	3	1	1	1	4	3	3	1,4,5,7	1
2024-12-12 12:36:00	2024-12-12 12:40:40	0	100	279	1	2024-12-12 12:40:41	R_2n8cErQA5YvtXTg	anonymous	IT	4	3	1	11	6	2	2	2	3	1	3	2	3	1,5,7	2	2	4,6	3	5	1	1	1	4	4	4	1,4,5,7	2
2024-12-12 12:39:19	2024-12-12 12:41:54	0	100	155	1	2024-12-12 12:41:54	R_2BleQBF3VqgWHGQ	social	IT	4	2	1	11	1	2	3	1	1	1	7	1	5	1,5,7	1	3	2,3,4,6	6	3	1	1	1	4	4	4	1,3,4,5,7,8,9	1
2024-12-12 12:38:10	2024-12-12 12:41:59	0	100	228	1	2024-12-12 12:41:59	R_2jcYInxMY97O3bB	anonymous	IT	4	3	1	2	1	1	4	2	5	1	7	1	3	4	2	3	2,3,4	5	4	1	1	1	4	4	4	3,4,5,7,8,9	2
2024-12-12 12:38:23	2024-12-12 12:43:09	0	100	285	1	2024-12-12 12:43:09	R_2wtSrcwlRJO3mLA	anonymous	IT	4	3	1	7	1	2	2	1	5	3	5	2	3	1,5	2	3	3,4	5	4	1	1	1	4	4	4	3,4,7	2
2024-12-12 12:35:57	2024-12-12 12:43:09	0	100	432	1	2024-12-12 12:43:10	R_2tDc3TQP5gxFraN	anonymous	IT	4	4	1	4	7	2	2	1	4	1	5	2	3	1	2	3	3,4	5	4	1	1	1	4	4	4	1,3,4,7	2
2024-12-12 12:39:02	2024-12-12 12:43:48	0	100	286	1	2024-12-12 12:43:49	R_8fqDJdTMx4ruBR3	anonymous	IT	4	2	1	12	1	2	1	1	3	1	7	2	3	1,3,5	2	3	3,4,6	5	5	1	1	1	4	4	4	7,9	2
2024-12-12 12:39:28	2024-12-12 12:44:36	0	100	308	1	2024-12-12 12:44:37	R_8flj55eCoVseAoI	anonymous	IT	4	2	2	11	9	2	5	2	2	1	5	2	1	1	2	3	2,4	3	3	1	1	1	4	4	4	4,7,9	2
2024-12-12 12:43:45	2024-12-12 12:46:44	0	100	179	1	2024-12-12 12:46:45	R_2kEVzepDB5L2E1f	anonymous	IT	4	2	2	12	9	1	4	2	3	1	5	2	5	1,3	2	1	1,2,3,6	2	1	1	1	1	4	4	4	1,3,4,5,7,8,9	1
2024-12-12 12:43:51	2024-12-12 12:49:55	0	100	363	1	2024-12-12 12:49:55	R_8S1xiXM5jh2kZLw	anonymous	IT	4	4	2	11	7	2	4	1	4	1	3	2	5	1,7,4	2	3	3,6	3	4	1	1	1	4	4	4	1,3,5,7,8,9	1
2024-12-12 12:50:00	2024-12-12 12:53:11	0	100	191	1	2024-12-12 12:53:11	R_8sdSZciCI8hLoeu	anonymous	IT	4	2	1	11	2	2	5	1	1	1	7	1	3	1	2	2	2,4	3	3	1	2	2	5	4	4	1,4,5,7,8,9	1
2024-12-12 12:48:34	2024-12-12 12:53:43	0	100	309	1	2024-12-12 12:53:44	R_8Vpp3bYl1Y5Upm9	anonymous	IT	4	4	1	11	7	2	4	2	3	1	7	2	3	3	2	3	3,6	3	5	1	1	1	4	5	4	1,4,5,7,9	1
2024-12-12 12:50:43	2024-12-12 12:55:14	0	100	270	1	2024-12-12 12:55:14	R_2k3xbfNGT7nYcAV	social	IT	4	3	1	7	1	2	4	1	4	1	7	2	5	1,2,7	2	2	5	6	1	1	1	2	5	5	5	1,3,4	1
2024-12-12 12:53:16	2024-12-12 12:56:26	0	100	189	1	2024-12-12 12:56:26	R_8opOdWHO2GIXU5r	anonymous	IT	4	2	2	11	1	2	3	1	1	1	5	2	1	1,4	2	3	5	2	2	3	1	1	3	3	3	1,4	2
2024-12-12 12:50:32	2024-12-12 12:57:22	0	100	409	1	2024-12-12 12:57:23	R_8QeZrJD2lBy59sd	anonymous	IT	4	4	1	3	7	2	2	1	4	1	7	1	3	1	1	3	2	3	5	1	2	2	5	3	4	5	1
2024-12-12 12:51:39	2024-12-12 12:59:08	0	100	449	1	2024-12-12 12:59:09	R_8UjNzigdijOZ4vD	anonymous	IT	4	4	1	7	7	2	4	2	1	4	3	1	3	1,2,3,5	2	3	3,4,6	5	5	1	1	1	4	4	4	3,4,5,7,8,9	2
2024-12-12 12:57:59	2024-12-12 13:01:13	0	100	194	1	2024-12-12 13:01:14	R_8jDNG4Cv2RJspbj	anonymous	IT	4	3	1	3	1	2	4	1	5	1	3	2	3	1,7	1	2	2,6	3	3	1	1	1	4	4	4	1,7	2
2024-12-12 13:00:38	2024-12-12 13:02:42	0	100	123	1	2024-12-12 13:02:42	R_8GH0tk9fJyEyJ87	social	IT	4	3	1	11	1	2	5	1	4	1	3	1	3	1	1	1	2	3	4	1	1	1	4	4	4	1,7	1
2024-12-12 12:57:01	2024-12-12 13:04:08	0	100	427	1	2024-12-12 13:04:09	R_8YWL4ElW0MMABgS	anonymous	IT	4	4	1	7	7	2	4	1	4	1	3	1	3	1,5	2	3	4	5	4	1	2	2	3	4	4	7,9	1
2024-12-12 12:58:40	2024-12-12 13:05:52	0	100	431	1	2024-12-12 13:05:53	R_2hndtbIOAenqviZ	anonymous	IT	4	4	1	11	7	2	1	2	3	3	5	2	3	1	2	3	4	5	4	1	1	1	4	5	4	9	2
2024-12-12 13:04:14	2024-12-12 13:06:49	0	100	154	1	2024-12-12 13:06:49	R_8feAqhvaniRCfLP	anonymous	IT	4	2	1	11	1	2	2	2	5	1	5	2	3	1,5	2	3	3,4,6	5	4	1	1	1	4	4	4	4,5,7,9	1
2024-12-12 13:02:11	2024-12-12 13:07:47	0	100	336	1	2024-12-12 13:07:47	R_8BMwfsHhhF216QF	anonymous	IT	4	3	1	12	1	2	3	1	4	1	7	1	1	7	2	2	6	5	4	1	1	1	4	4	4	3,4,5,7	2
2024-12-12 13:14:25	2024-12-12 13:19:34	0	100	308	1	2024-12-12 13:19:34	R_8x7P0s1jZ1dzMuR	social	IT	4	3	1	12	1	2	2	1	4	1	2	3	3	1,7	2	1	4	5	5	1	1	1	3	4	3	4,7,9	1
2024-12-12 13:16:50	2024-12-12 13:23:04	0	100	374	1	2024-12-12 13:23:05	R_2RsddX69ultZoE1	anonymous	IT	4	4	1	4	7	2	1	2	4	1	2	2	3	7	2	3	2	3	2	1	2	1	5	5	5	3,5	1
2024-12-12 13:22:41	2024-12-12 13:27:52	0	100	311	1	2024-12-12 13:27:52	R_2NEChPkUv32FtoT	social	IT	4	2	1	7	1	2	3	1	4	1	3	1	5	1,2	2	3	2,3	3	3	1	1	1	4	3	4	1,4,5	1
2024-12-12 13:21:43	2024-12-12 13:28:47	0	100	424	1	2024-12-12 13:28:48	R_2maTVa6uRu908U4	anonymous	IT	4	2	1	12	1	1	1	2	4	4	3	2	5	1,2,3,5	2	3	3,4	5	5	1	1	1	4	3	4	1,3,4,5,7,8,9	2
2024-12-12 13:25:19	2024-12-12 13:29:16	0	100	237	1	2024-12-12 13:29:16	R_8Q5TW41oRT8Hzwx	anonymous	IT	4	3	1	4	8	2	2	1	4	1	3	2	3	1	2	1	3,4	3	4	1	1	1	4	4	4	4,5	1
2024-12-12 13:23:46	2024-12-12 13:29:46	0	100	360	1	2024-12-12 13:29:47	R_8YPv1LR8dlguURH	anonymous	IT	4	3	2	4	1	1	2	2	1	1	7	1	5	1,2	2	3	2,3	3	4	1	1	1	4	2	4	1,3,4,5,7,8	1
2024-12-12 13:24:36	2024-12-12 13:30:51	0	100	374	1	2024-12-12 13:30:52	R_8HjN8xhJjyNRdZL	anonymous	IT	4	4	1	4	7	2	2	1	4	1	5	2	3	1,3	2	3	3,4	5	5	1	1	1	4	4	4	5,7,8	1
2024-12-12 13:26:57	2024-12-12 13:31:28	0	100	271	1	2024-12-12 13:31:28	R_8lgHCmFThiF5d1U	anonymous	IT	4	2	2	6	1	2	2	1	1	1	3	3	3	1,7	2	3	4	3	5	1	1	1	4	4	4	1,3,4,5	1
2024-12-12 13:25:03	2024-12-12 13:31:56	0	100	413	1	2024-12-12 13:31:58	R_8da7s9PjamGgrjH	anonymous	IT	4	1	1	2	9	2	3	1	4	1	5	3	3	4	1	2	3	3	4	1	1	2	4	4	5	1,4,5,7,8,9	1
2024-12-12 13:30:41	2024-12-12 13:34:16	0	100	214	1	2024-12-12 13:34:16	R_2PzTjadY2FqwHZv	social	IT	4	2	1	4	1	2	4	1	4	1	7	2	3	1,2,3,7	2	3	2,3,6	5	2	1	2	1	4	4	4	1,5	2
2024-12-12 13:29:56	2024-12-12 13:34:18	0	100	262	1	2024-12-12 13:34:19	R_8oZ4PzbGdg0Sbuv	anonymous	IT	4	2	2	11	1	2	4	2	3	1	3	3	5	1	2	3	2,4	3	5	1	1	1	4	4	4	7,9	2
2024-12-12 13:30:41	2024-12-12 13:36:12	0	100	330	1	2024-12-12 13:36:12	R_80BeEiYU8tYMXRL	anonymous	IT	4	3	1	4	1	2	4	1	5	1	5	2	3	1	2	3	2,3	3	4	1	1	1	3	3	3	3	1
2024-12-12 13:33:29	2024-12-12 13:36:48	0	100	198	1	2024-12-12 13:36:49	R_8rnQ2H0AdTTc68p	anonymous	IT	4	4	2	4	7	2	4	1	1	8	5	2	3	1	2	3	5	1	1	1	2	1	5	5	5	4	1
2024-12-12 13:35:27	2024-12-12 13:39:51	0	100	264	1	2024-12-12 13:39:52	R_8Ecfv9UP7f7XZM5	social	IT	4	3	1	3	1	2	4	1	4	1	7	1	3	1,7	2	3	2,3,6	3	5	1	1	1	4	4	4	3,4,5,7	1
2024-12-12 13:36:48	2024-12-12 13:40:53	0	100	245	1	2024-12-12 13:40:53	R_2mxfgQWyGmR8NRE	anonymous	IT	4	3	2	11	1	2	1	2	1	1	3	2	3	1	1	1	5	2	2	1	2	2	3	4	4	4,5,7,9	2
2024-12-12 13:37:01	2024-12-12 13:41:28	0	100	267	1	2024-12-12 13:41:29	R_8MKDO9hT3ujD4HZ	anonymous	IT	4	2	1	4	9	2	4	1	4	1	7	1	3	1,2	1	1	3,4	3	4	1	2	1	4	4	4	3,4,5,7,8	1
2024-12-12 13:38:39	2024-12-12 13:42:15	0	100	215	1	2024-12-12 13:42:15	R_27QBGWkuP24ZDy3	anonymous	IT	4	2	1	4	1	1	1	1	4	1	3	2	3	1	2	1	2,4	3	4	1	1	1	4	4	4	1,3,5,7	3
2024-12-12 13:40:03	2024-12-12 13:43:58	0	100	235	1	2024-12-12 13:43:59	R_8PBwslFE0hugdad	social	IT	4	2	2	7	9	1	5	1	1	1	7	1	3	1,3	1	2	4,6	5	5	1	2	1	4	3	4	1,3,5,7,8,9	2
2024-12-12 13:41:16	2024-12-12 13:44:30	0	100	193	1	2024-12-12 13:44:30	R_2kFE1QxakTmy9gt	anonymous	IT	4	3	1	12	1	2	1	2	1	1	2	2	3	1	2	3	4	3	3	1	1	1	4	3	4	4,9	1
2024-12-12 13:40:59	2024-12-12 13:45:30	0	100	270	1	2024-12-12 13:45:30	R_8ypA92MEXx04OUd	anonymous	IT	4	4	2	7	1	2	2	2	4	1	7	1	3	1	2	3	4	6	1	1	2	1	4	4	4	7	2
2024-12-12 13:13:59	2024-12-12 13:47:56	0	100	2036	1	2024-12-12 13:47:56	R_8fxrESY2LqcnP7F	anonymous	IT	4	2	2	11	9	1	5	2	2	1	3	3	5	1,2,3	2	3	1,2,3,6	3	5	1	1	1	4	3	4	1,3,8,9	3
2024-12-12 13:44:53	2024-12-12 13:48:18	0	100	204	1	2024-12-12 13:48:18	R_2YX1ujj8chmxcWt	anonymous	IT	4	3	1	11	1	2	4	1	4	1	7	1	3	1,7	2	1	2	3	3	1	1	2	4	4	4	1,3,5	1
2024-12-12 13:48:19	2024-12-12 13:52:36	0	100	257	1	2024-12-12 13:52:37	R_2dH1aocNp9SMnPX	anonymous	IT	4	3	1	12	1	2	4	1	1	1	3	2	3	1	1	1	4	3	2	1	1	1	3	3	4	3,4,5,8,9	2
2024-12-12 13:49:27	2024-12-12 13:53:08	0	100	220	1	2024-12-12 13:53:09	R_2xt53vhCGflwxcR	anonymous	IT	4	3	2	4	1	1	2	1	1	1	5	3	3	1	1	1	2,3,4	3	4	1	1	1	4	4	3	1,3,4,7,8	1
2024-12-12 13:50:19	2024-12-12 13:53:33	0	100	193	1	2024-12-12 13:53:33	R_8Ei4uwW7lIe9NF7	anonymous	IT	4	4	1	4	7	2	2	2	5	1	3	2	3	7	2	3	3,6	1	2	1	2	1	3	4	4	3,4,5	2
2024-12-12 13:47:54	2024-12-12 13:53:57	0	100	362	1	2024-12-12 13:53:57	R_2gRWehoDYjjXyPE	anonymous	IT	4	2	1	11	1	2	1	2	3	1	7	2	3	1	2	3	3	6	2	1	1	1	4	4	4	1,4,7	2
2024-12-12 13:51:23	2024-12-12 13:56:13	0	100	290	1	2024-12-12 13:56:14	R_2wssCtCSarIDJiJ	anonymous	IT	4	3	1	11	2	2	3	2	5	7	3	2	3	1	1	1	4	3	3	1	1	2	5	4	4	5,8	1
2024-12-12 13:51:53	2024-12-12 13:57:03	0	100	309	1	2024-12-12 13:57:03	R_8MRnzs6lpLKrUpE	anonymous	IT	4	3	1	4	1	2	4	1	3	1	3	1	3	1	2	3	2,3,4	3	5	1	1	1	4	2	4	1,3,4,5,7,9	2
2024-12-12 13:54:12	2024-12-12 14:00:27	0	100	375	1	2024-12-12 14:00:28	R_2zSKSqLsnfDMBUi	anonymous	IT	4	3	1	4	1	2	1	2	1	3	3	2	3	1,2,3,7	2	2	3,6	5	5	1	1	1	4	4	4	1,4,5,7,9	2
2024-12-12 13:56:20	2024-12-12 14:01:09	0	100	289	1	2024-12-12 14:01:10	R_2pilBM9HwVtZ9hW	anonymous	IT	4	3	1	4	1	2	4	1	4	1	3	2	5	1	2	3	2,3	3	2	1	1	1	5	5	4	4	1
2024-12-12 13:57:16	2024-12-12 14:01:44	0	100	268	1	2024-12-12 14:01:45	R_8iQ2xtjr8SjhnFH	anonymous	IT	4	1	1	7	9	2	4	1	1	4	2	3	1	1	2	1	2	5	5	2	2	1	3	5	4	4,5,7	1
2024-12-12 13:58:26	2024-12-12 14:05:49	0	100	443	1	2024-12-12 14:05:50	R_2P4FgWGgurxWw9W	anonymous	IT	4	4	1	3	7	2	2	2	4	1	3	2	3	7	2	3	6	5	5	1	1	2	4	4	4	1,5,7,9	2
2024-12-12 14:03:04	2024-12-12 14:07:41	0	100	276	1	2024-12-12 14:07:41	R_2nQ3vXf75OjiXM7	anonymous	IT	4	2	2	7	1	2	3	2	1	1	3	2	3	7	2	3	6	3	3	1	1	1	3	3	3	1,4,5,7,9	1
2024-12-12 14:05:03	2024-12-12 14:09:48	0	100	284	1	2024-12-12 14:09:48	R_8xDGbRDtk8XmkdN	social	IT	4	4	1	4	1	2	2	2	1	3	3	2	3	7	2	3	6	5	5	1	1	1	4	3	4	1,4,5,7,9	2
2024-12-12 14:03:02	2024-12-12 14:11:58	0	100	536	1	2024-12-12 14:11:59	R_8QEfWqfBzJvvdUC	anonymous	IT	4	5	2	4	7	2	1	1	5	1	3	2	3	4	2	3	5	3	4	1	1	1	3	3	3	1,7	1
2024-12-12 14:09:21	2024-12-12 14:13:16	0	100	234	1	2024-12-12 14:13:16	R_24wtfrjML2wENaq	anonymous	IT	4	2	1	11	2	2	4	1	4	1	5	1	5	1	2	1	2,4	3	4	1	1	1	4	4	3	4,5,7,8,9	1
2024-12-12 14:12:49	2024-12-12 14:16:21	0	100	212	1	2024-12-12 14:16:21	R_81NxalFvOoaCkQV	anonymous	IT	4	2	1	4	1	2	3	1	1	1	3	2	3	1	2	3	2	1	1	1	1	2	3	3	3	9	1
2024-12-12 14:13:59	2024-12-12 14:18:38	0	100	278	1	2024-12-12 14:18:38	R_2ALH2uIXHB6A2RD	anonymous	IT	4	3	2	6	1	2	2	1	4	1	2	2	3	1	2	2	2	3	4	1	1	1	4	4	4	1,3,4,5,7,8,9	1
2024-12-12 14:16:09	2024-12-12 14:22:12	0	100	363	1	2024-12-12 14:22:13	R_8cQzLJR9hTbzcJ3	anonymous	IT	4	4	1	2	1	2	2	2	1	1	3	2	3	1	1	1	5	5	3	1	2	2	3	4	4	4	1
2024-12-12 14:15:57	2024-12-12 14:22:36	0	100	399	1	2024-12-12 14:22:37	R_2FtIZpdkGHVqmGJ	anonymous	IT	4	4	1	4	1	2	1	1	1	1	3	2	3	1	2	3	2,3,4	3	3	1	1	2	3	4	4	1,4,7	1
2024-12-12 14:17:49	2024-12-12 14:22:43	0	100	293	1	2024-12-12 14:22:44	R_88JWVVfDVaAYxSp	anonymous	IT	4	4	1	4	8	2	3	2	4	7	7	1	5	1,2	2	2	3,4	3	4	2	1	1	3	4	4	3,4,5,7,8	3
2024-12-12 14:18:49	2024-12-12 14:26:31	0	100	462	1	2024-12-12 14:26:32	R_8Glh0E0ZsN4Ij5a	anonymous	IT	4	4	2	3	7	1	3	1	5	8	3	2	3	4	2	3	6	5	5	1	1	1	4	4	4	1,5,7,9	3
2024-12-12 13:46:47	2024-12-12 14:28:26	0	100	2498	1	2024-12-12 14:28:26	R_8p3BNyChPFPGzCc	anonymous	IT	4	2	1	11	1	2	1	1	1	1	2	2	3	7	2	3	6	3	5	1	1	1	4	4	4	1,3,4,5,7	1
2024-12-12 14:21:16	2024-12-12 14:29:27	0	100	491	1	2024-12-12 14:29:28	R_8DwKv4bLvZOdywb	anonymous	IT	4	3	2	11	1	2	1	2	4	1	7	2	1	1	2	1	5	3	3	1	1	2	3	3	3	1,3,4	1
2024-12-12 14:26:28	2024-12-12 14:30:16	0	100	228	1	2024-12-12 14:30:17	R_81jVXPEHWnuh8I8	anonymous	IT	4	3	1	2	1	2	2	2	4	1	7	2	1	4	2	3	6	3	4	1	1	1	4	3	4	4	2
2024-12-12 14:22:29	2024-12-12 14:33:30	0	100	660	1	2024-12-12 14:33:31	R_2cbdB5KLFKDpkCs	anonymous	IT	4	3	1	2	1	2	5	2	1	1	3	2	3	1	2	3	3	6	1	1	1	2	5	3	5	1,3,4,5,7,8,9	1
2024-12-12 14:30:30	2024-12-12 14:36:01	0	100	331	1	2024-12-12 14:36:02	R_2oiffKfI2loQMgN	anonymous	IT	4	4	1	4	7	2	2	1	4	1	2	1	3	1,5,7	2	3	3	3	3	1	1	2	3	3	3	1,4,8	1
2024-12-12 14:34:18	2024-12-12 14:37:50	0	100	211	1	2024-12-12 14:37:51	R_27U797VsChpwqNi	anonymous	IT	4	4	1	11	1	2	3	1	5	1	7	1	3	4	2	3	3	5	5	1	1	1	4	5	4	1,3,5,7,9	2
2024-12-12 14:35:44	2024-12-12 14:38:17	0	100	152	1	2024-12-12 14:38:17	R_2p5sjOicsVVy9YQ	anonymous	IT	4	2	1	7	2	2	5	1	4	1	3	3	3	1	1	1	4	3	4	1	1	1	3	4	4	1,4,7,9	1
2024-12-12 14:35:47	2024-12-12 14:38:29	0	100	161	1	2024-12-12 14:38:29	R_8V5eb3RrM8kkdKp	anonymous	IT	4	3	2	12	1	2	5	2	1	1	7	2	3	1,4	1	1	3	3	4	1	1	1	2	4	4	1	1
2024-12-12 14:34:22	2024-12-12 14:41:44	0	100	441	1	2024-12-12 14:41:44	R_2lWejvajJCNUBdK	anonymous	IT	4	4	1	4	1	2	2	2	4	1	7	2	3	7	2	3	3	5	5	1	1	1	4	4	4	1,3,4,5,7,8,9	1
2024-12-12 14:43:15	2024-12-12 14:47:45	0	100	269	1	2024-12-12 14:47:45	R_8LYeeklhEEJtezu	anonymous	IT	4	1	2	7	1	2	5	1	4	1	7	1	3	7,4	2	3	4,6	3	3	1	1	1	3	3	4	1,5	1
2024-12-12 14:43:26	2024-12-12 14:49:23	0	100	357	1	2024-12-12 14:49:24	R_2R9KOTqrWPO8oMr	anonymous	IT	4	5	2	6	7	2	2	1	4	1	3	2	3	7	2	2	3,6	5	5	1	1	2	4	4	4	3,4,7	2
2024-12-12 14:45:41	2024-12-12 14:49:25	0	100	224	1	2024-12-12 14:49:26	R_2kMbz1TaT2rKmTD	anonymous	IT	4	2	1	4	1	2	4	1	1	1	7	1	5	1,7	2	2	4	3	5	1	1	1	3	3	3	3,4,7	2
2024-12-12 14:46:18	2024-12-12 14:53:46	0	100	448	1	2024-12-12 14:53:47	R_2Q5gB5SjncafQ0Z	anonymous	IT	4	3	1	7	1	2	4	1	1	1	7	2	3	1,7	2	3	4,6	3	5	2	1	1	4	4	4	4,5,7	2
2024-12-12 14:56:04	2024-12-12 15:02:45	0	100	401	1	2024-12-12 15:02:46	R_2D78SnSwOH8vgn0	anonymous	IT	4	4	1	2	1	1	3	2	1	1	7	1	3	1,7	2	3	3,6	3	4	1	1	1	4	4	4	1,5,7	1
2024-12-12 14:58:31	2024-12-12 15:04:15	0	100	344	1	2024-12-12 15:04:16	R_27UtrRpMgmO8Q5i	social	IT	4	2	1	3	1	2	4	2	5	1	3	2	3	2,4	2	3	2	3	3	1	1	1	3	4	3	4	2
2024-12-12 14:59:44	2024-12-12 15:04:33	0	100	289	1	2024-12-12 15:04:33	R_8pc8NBXSClO5wOt	anonymous	IT	4	2	2	11	9	1	4	2	4	1	7	1	5	1	2	1	2,3	6	2	1	2	2	4	4	3	5,8	1
2024-12-12 15:02:20	2024-12-12 15:04:44	0	100	143	1	2024-12-12 15:04:44	R_81Bblzz9m4Qy3lr	anonymous	IT	4	3	2	11	1	2	2	2	4	1	7	1	3	1,5,7	2	3	4,6	3	5	1	1	1	4	4	3	1,4,7	1
2024-12-12 15:04:02	2024-12-12 15:07:42	0	100	219	1	2024-12-12 15:07:42	R_2gCiVGuFW7Aztfj	social	IT	4	3	2	4	1	2	5	1	4	1	3	2	3	1	2	3	5	3	1	1	1	2	4	4	4	1,4,8	1
2024-12-12 15:02:54	2024-12-12 15:07:58	0	100	304	1	2024-12-12 15:07:58	R_2fyIiFaeUBLtPXj	anonymous	IT	4	4	2	4	7	2	2	2	5	1	3	2	3	7	1	1	6	6	3	1	1	1	1	4	4	3	1
2024-12-12 15:15:18	2024-12-12 15:20:25	0	100	306	1	2024-12-12 15:20:26	R_8S3GnrRh8suBXRn	anonymous	IT	4	2	2	11	9	1	4	2	1	1	3	1	3	1,2,7,4	2	3	6	6	3	1	1	1	4	1	3	1,3,4,5	2
2024-12-12 15:23:48	2024-12-12 15:28:07	0	100	259	1	2024-12-12 15:28:08	R_8JQvOFDYCl6oKj2	anonymous	IT	4	3	1	12	1	2	2	1	2	1	2	2	3	1	2	3	5	6	1	3	2	1	3	3	3	5	3
2024-12-12 15:30:15	2024-12-12 15:33:20	0	100	184	1	2024-12-12 15:33:20	R_2HtOPZOkV82Io01	anonymous	IT	4	2	1	12	1	2	3	1	5	1	3	1	5	1	2	3	4	5	4	1	1	1	4	4	4	1,3,4,5,7,8,9	1
2024-12-12 15:28:33	2024-12-12 15:34:29	0	100	355	1	2024-12-12 15:34:29	R_2PRIKpRcCzSabqZ	anonymous	IT	4	2	1	12	1	2	3	1	3	3	3	3	3	2,5,7	2	2	3,4,6	5	5	1	1	1	4	5	4	1,3,5,9	2
2024-12-12 15:36:29	2024-12-12 15:39:27	0	100	178	1	2024-12-12 15:39:28	R_8i9snoX0GlpEN2x	anonymous	IT	4	3	1	12	1	2	2	2	4	1	3	2	3	1	2	2	2,3,4	3	4	1	1	1	3	4	4	1,3,4,5,7,8,9	1
2024-12-12 15:36:44	2024-12-12 15:40:45	0	100	241	1	2024-12-12 15:40:45	R_2WuSKnYAjTFxpVO	social	IT	4	2	2	4	1	1	4	2	2	1	3	2	3	1,7	2	3	3,4,6	3	4	1	1	1	4	3	3	4,5,7,8	1
2024-12-12 15:39:47	2024-12-12 15:44:13	0	100	266	1	2024-12-12 15:44:15	R_2qQIt9RnLZVyxv1	anonymous	IT	4	3	2	12	1	2	1	2	3	1	7	1	5	2,7	2	3	2,3	3	4	1	2	2	2	4	3	1,4	1
2024-12-12 15:41:33	2024-12-12 15:45:01	0	100	207	1	2024-12-12 15:45:02	R_2jp0Ltef1mSZcAN	anonymous	IT	4	3	2	7	1	2	3	1	3	1	3	3	1	1,3	1	2	2	3	4	1	1	1	3	4	4	1,3,8	2
2024-12-12 15:42:25	2024-12-12 15:48:55	0	100	389	1	2024-12-12 15:48:56	R_2Pjcm5TA5AvU6lG	anonymous	IT	4	3	2	3	6	2	5	1	4	1	3	2	3	2	2	2	3	3	3	1	1	1	4	3	4	1,3,7,9	1
2024-12-12 15:33:16	2024-12-12 15:52:10	0	100	1134	1	2024-12-12 15:52:11	R_8CITRCvxN6xxQe4	social	IT	4	2	1	7	1	2	3	2	4	1	7	2	3	2,4	2	3	6,5	6	2	1	2	1	3	4	2	4,7,9	1
2024-12-12 15:54:43	2024-12-12 15:58:32	0	100	229	1	2024-12-12 15:58:33	R_2EN02v0MQXQII6E	social	IT	4	4	1	4	7	2	2	1	4	1	3	2	1	3	1	3	2,3	5	3	1	1	1	3	4	4	3,5	1
2024-12-12 15:59:01	2024-12-12 16:03:31	0	100	270	1	2024-12-12 16:03:32	R_8mF8Tjytg657w53	anonymous	IT	4	1	1	4	9	1	4	1	4	7	3	2	3	1,2,7	2	3	2,4,6	3	4	1	1	1	4	4	4	1,3,4,5,7,9	2
2024-12-12 15:58:17	2024-12-12 16:04:06	0	100	348	1	2024-12-12 16:04:07	R_2rLYO1nIRRMhogV	anonymous	IT	4	2	1	11	6	2	3	2	3	1	5	2	3	3,5,7	2	3	4,6	5	5	1	1	2	4	4	4	4,5,9	2
2024-12-12 16:01:26	2024-12-12 16:05:28	0	100	242	1	2024-12-12 16:05:28	R_8MYFFsi18hdBBVN	anonymous	IT	4	1	1	6	1	2	3	1	4	1	3	2	3	1,2,4	2	3	5	6	2	1	1	1	4	4	4	1,3,4,5,7,8,9	1
2024-12-12 16:03:10	2024-12-12 16:09:18	0	100	368	1	2024-12-12 16:09:19	R_227b3gccviJPcnn	anonymous	IT	4	3	1	12	1	2	5	1	5	1	3	2	1	2	2	3	1,2	6	2	2	2	1	3	3	4	1,4,5,8	1
2024-12-12 16:08:40	2024-12-12 16:14:11	0	100	330	1	2024-12-12 16:14:11	R_80kyZ35sO6ynEMF	anonymous	IT	4	3	1	7	1	2	5	1	4	1	2	2	5	7	2	2	6	5	4	1	1	2	4	4	4	4,9	1
2024-12-12 16:13:57	2024-12-12 16:17:51	0	100	234	1	2024-12-12 16:17:52	R_2lGEwY4uH0uYg52	anonymous	IT	4	2	2	11	1	2	2	1	4	1	3	2	3	7	2	3	3,4,6	3	5	1	2	1	4	4	4	5	1
2024-12-12 16:16:35	2024-12-12 16:20:26	0	100	231	1	2024-12-12 16:20:27	R_8g0cCsUDIGkpqDG	anonymous	IT	4	3	1	11	1	2	4	1	4	1	3	2	1	1,3,7	2	3	2,3,4	5	5	1	1	1	4	5	4	1,4,5,7,9	2
2024-12-12 16:16:58	2024-12-12 16:23:37	0	100	398	1	2024-12-12 16:23:37	R_8MG04vQP5iphN6k	anonymous	IT	4	3	1	12	1	2	3	2	4	1	5	2	3	7	2	3	6	5	5	1	1	1	2	5	4	5,7,9	2
2024-12-12 16:24:15	2024-12-12 16:27:23	0	100	188	1	2024-12-12 16:27:24	R_2uAFNYsByWpBuc9	anonymous	IT	4	4	2	11	1	2	2	2	3	1	2	3	3	1	2	3	3	5	5	1	1	2	4	4	2	3,5,8	1
2024-12-12 16:24:20	2024-12-12 16:29:15	0	100	295	1	2024-12-12 16:29:18	R_8BAy57l3VXtonQJ	anonymous	IT	4	3	2	4	1	2	4	1	4	1	5	2	3	1,2	2	3	2	2	2	1	1	2	3	4	4	3,4,5	1
2024-12-12 16:25:49	2024-12-12 16:30:11	0	100	261	1	2024-12-12 16:30:11	R_8CjGiQN6ZOFElCt	anonymous	IT	4	2	2	7	1	2	2	1	4	1	3	2	5	1	2	3	2,3	3	3	1	1	1	4	4	4	1,8	3
2024-12-12 16:29:54	2024-12-12 16:34:15	0	100	260	1	2024-12-12 16:34:15	R_8JF0PoI3R18zYpx	anonymous	IT	4	3	1	11	1	2	1	2	3	1	3	2	3	1	2	2	2,3,4,6	3	3	1	2	1	4	4	4	1,3,4,5,7,8,9	1
2024-12-12 16:29:10	2024-12-12 16:34:30	0	100	319	1	2024-12-12 16:34:31	R_2Lo13rD1Nnb7AXL	anonymous	IT	4	4	1	4	7	2	3	1	3	1	3	3	3	1,2	2	3	3	5	5	1	1	1	4	4	4	7,9	1
2024-12-12 16:31:03	2024-12-12 16:34:56	0	100	233	1	2024-12-12 16:34:57	R_8TscW7IG8dnM8Wl	anonymous	IT	4	3	1	12	1	2	3	2	3	1	3	2	3	1,2	2	3	2,3	3	5	3	1	1	3	4	3	3,4,7	1
2024-12-12 16:34:33	2024-12-12 16:36:19	0	100	106	1	2024-12-12 16:36:19	R_2tSRqSqr3OWbTa1	anonymous	IT	4	1	1	11	1	1	1	2	4	1	7	1	3	1,3	2	3	2,3	5	5	1	1	1	4	4	4	1,4,9	2
2024-12-12 16:32:10	2024-12-12 16:37:21	0	100	310	1	2024-12-12 16:37:21	R_2YNa8zMPKO60vgl	social	IT	4	3	1	11	1	2	2	1	5	1	3	2	3	1	2	3	3,4	3	4	1	1	1	4	4	4	5,7,9	2
2024-12-12 16:35:17	2024-12-12 16:41:28	0	100	371	1	2024-12-12 16:41:29	R_2pESIdmEPI63dzX	anonymous	IT	4	3	2	12	1	2	2	2	2	1	7	2	3	1	1	1	2,3	3	3	1	1	2	4	3	3	1,3,5	1
2024-12-12 16:36:40	2024-12-12 16:41:43	0	100	303	1	2024-12-12 16:41:44	R_2qPyfSN8zG3bmeQ	anonymous	IT	4	3	1	4	8	2	1	1	1	1	3	2	5	1,7	2	3	3	3	3	1	1	1	4	4	4	1,3,5,7,8	1
2024-12-12 16:38:28	2024-12-12 16:42:27	0	100	239	1	2024-12-12 16:42:28	R_2E3PbTnB6j4v3mF	anonymous	IT	4	2	1	12	1	2	3	1	4	1	3	2	5	1	2	3	4	3	3	1	1	1	4	4	4	4,5,7,9	1
2024-12-12 16:34:32	2024-12-12 16:42:40	0	100	487	1	2024-12-12 16:42:40	R_8agKgoF8qQ8zOy5	anonymous	IT	4	4	1	4	1	2	1	2	1	1	2	2	3	1,7	2	2	2,3,4	3	4	1	1	2	5	1	1	1,3,4,5,7	1
2024-12-12 16:40:05	2024-12-12 16:43:38	0	100	212	1	2024-12-12 16:43:39	R_8gqqCGtiz7Jq0rV	anonymous	IT	4	3	2	12	1	2	4	1	1	1	7	1	3	1	2	3	2	3	3	2	2	1	4	5	3	1,3,4,5,7,8,9	1
2024-12-12 16:41:17	2024-12-12 16:45:10	0	100	232	1	2024-12-12 16:45:11	R_8CfPPdZoYyLOzKK	social	IT	4	3	1	12	1	2	3	2	3	1	3	2	3	1,4	2	2	2,3	2	2	2	2	1	4	2	4	3,4	1
2024-12-12 16:25:04	2024-12-12 16:46:21	0	100	1277	1	2024-12-12 16:46:22	R_2gtfeh7BmV4rDXa	anonymous	IT	4	4	1	11	1	2	3	1	3	1	3	2	3	3	2	3	2,6	3	3	1	1	1	4	3	4	3,5,7	1
2024-12-12 16:43:21	2024-12-12 16:48:28	0	100	307	1	2024-12-12 16:48:28	R_2b322WlMGyhRP8m	anonymous	IT	4	3	1	4	1	1	2	1	1	1	5	2	3	2,3	2	2	2,4	3	4	1	1	1	4	4	3	3,4,5	2
2024-12-12 16:42:20	2024-12-12 16:52:46	0	100	625	1	2024-12-12 16:52:47	R_2f8xeKKyuMJOidX	anonymous	IT	4	4	1	11	1	2	2	2	3	1	3	2	5	7	2	3	4	3	1	1	2	1	3	3	4	4,5,7	2
2024-12-12 17:00:54	2024-12-12 17:04:36	0	100	222	1	2024-12-12 17:04:37	R_2MSMQpCtKOPk1Si	anonymous	IT	4	1	1	4	2	1	3	1	1	1	3	2	5	1	2	3	5	3	3	1	1	2	3	4	5	4,5,7	1
2024-12-12 17:04:46	2024-12-12 17:08:24	0	100	218	1	2024-12-12 17:08:25	R_2RYHZeHHQhNEZCV	anonymous	IT	4	3	1	12	1	2	2	1	4	1	7	1	3	7	2	3	6	5	4	1	1	1	4	4	4	1,3,4,5,7,9	2
2024-12-12 17:05:37	2024-12-12 17:09:41	0	100	244	1	2024-12-12 17:09:42	R_2hJY37Oucp8bUr8	anonymous	IT	4	3	1	11	1	2	2	2	3	1	3	2	3	1	1	2	3	3	4	1	1	1	4	4	4	3,7	1
2024-12-12 17:02:46	2024-12-12 17:10:06	0	100	440	1	2024-12-12 17:10:07	R_2t70kovs37euhTH	anonymous	IT	4	4	3	4	7	2	2	2	1	1	2	1	5	1,3	1	1	2,3	6	2	1	1	2	3	3	3	4,5	2
2024-12-12 17:10:00	2024-12-12 17:18:13	0	100	493	1	2024-12-12 17:18:13	R_2o0ZbOWaVklCxUq	anonymous	IT	4	3	1	6	1	2	3	1	5	1	2	2	3	4	2	3	3	5	4	1	1	2	3	3	3	7	1
2024-12-12 17:08:09	2024-12-12 17:18:21	0	100	611	1	2024-12-12 17:18:21	R_2OTeiVtXRSzCoD2	anonymous	IT	4	4	2	4	7	2	2	2	5	1	2	2	5	1	2	3	4	3	4	1	1	2	4	3	4	1,4,7,8	1
2024-12-12 17:18:18	2024-12-12 17:21:57	0	100	219	1	2024-12-12 17:21:58	R_8f9kUxD6BkQpYyJ	anonymous	IT	4	4	2	11	1	2	3	1	1	1	3	2	3	1,2	2	3	2	3	5	1	2	1	4	4	4	1,3,4,5,7,8,9	1
2024-12-12 17:19:30	2024-12-12 17:22:45	0	100	195	1	2024-12-12 17:22:46	R_2Y3vM33j6USRl3v	anonymous	IT	4	3	1	11	8	1	3	1	1	4	7	1	3	4	2	3	4	5	5	1	1	1	4	3	4	1,3,4,5,7,8,9	2
2024-12-12 17:17:42	2024-12-12 17:24:20	0	100	397	1	2024-12-12 17:24:21	R_82qbHfKAyZuCew9	anonymous	IT	4	4	2	4	7	2	3	2	4	1	3	2	3	5	2	3	3,4	5	5	1	1	1	4	4	4	4,5,7,8	2
2024-12-12 15:47:14	2024-12-12 17:26:50	0	100	5975	1	2024-12-12 17:26:50	R_8e5joZh6xXF8NUe	anonymous	IT	4	3	1	12	1	2	1	2	3	1	2	3	3	1	2	3	2,3,4	3	1	1	2	1	4	5	3	1,3,4,5,7,9	1
2024-12-12 17:27:26	2024-12-12 17:33:18	0	100	351	1	2024-12-12 17:33:19	R_2rOrDmbkRaVCuzv	anonymous	IT	4	3	1	11	8	2	5	1	4	1	7	1	3	1,7	2	3	2,3,6	3	3	1	1	1	4	4	4	1,3,4,7,9	1
2024-12-12 17:33:36	2024-12-12 17:37:31	0	100	234	1	2024-12-12 17:37:31	R_8eBU9vdWYeaRzQR	anonymous	IT	4	3	1	11	1	2	3	1	4	7	5	2	3	1	2	1	4	3	3	1	1	1	3	4	4	1,4,5,7	1
2024-12-12 17:33:17	2024-12-12 17:38:30	0	100	313	1	2024-12-12 17:38:31	R_8eVT41MHUMP5ymu	social	IT	4	3	2	11	1	2	3	2	4	1	3	2	3	7,4	1	1	2,6	3	4	1	1	1	3	4	4	1,3,4,5,7	2
2024-12-12 17:33:47	2024-12-12 17:38:45	0	100	297	1	2024-12-12 17:38:45	R_2CqIHnsck43G2kg	social	IT	4	3	2	4	1	2	2	1	5	1	3	2	3	7	1	1	6	1	1	1	1	2	4	4	4	4	1
2024-12-12 17:37:03	2024-12-12 17:41:43	0	100	280	1	2024-12-12 17:41:44	R_2JFoH4nTk13fxlH	anonymous	IT	4	5	1	4	7	2	4	1	5	1	3	2	3	1,2	2	3	5	3	3	1	1	2	5	4	4	3,4,5,7	1
2024-12-12 17:36:24	2024-12-12 17:42:32	0	100	367	1	2024-12-12 17:42:32	R_8k6DqwO1murBHws	anonymous	IT	4	3	1	4	1	2	4	1	5	1	7	2	3	1,4	1	1	2	3	3	1	1	2	4	4	4	5,8	1
2024-12-12 17:44:29	2024-12-12 17:50:32	0	100	362	1	2024-12-12 17:50:32	R_8oY4mSgcPPlCeUp	anonymous	IT	4	4	2	11	7	2	2	1	1	1	3	2	3	2	2	3	2,3	5	5	1	1	1	3	4	3	3,4,5,7	2
2024-12-12 17:46:24	2024-12-12 17:51:14	0	100	290	1	2024-12-12 17:51:15	R_2xRXGWB78a8NCnM	anonymous	IT	4	3	1	12	1	2	5	1	1	1	7	1	3	4	2	2	4,6	5	5	1	1	1	4	4	4	1,3,4,5,7,8,9	2
2024-12-12 17:48:19	2024-12-12 17:53:37	0	100	317	1	2024-12-12 17:53:38	R_2o6mhr1SgaW3Yhr	social	IT	4	3	2	11	1	2	5	2	1	1	3	3	3	1	2	3	5	2	1	1	1	1	1	5	2	4	1
2024-12-12 17:51:02	2024-12-12 17:54:52	0	100	229	1	2024-12-12 17:54:52	R_2NaOj8m7vfFXkSl	social	IT	4	3	1	4	1	2	3	2	5	1	3	2	5	1,2	1	2	3	3	3	1	1	1	5	5	5	3,5	1
2024-12-12 17:49:01	2024-12-12 17:56:01	0	100	420	1	2024-12-12 17:56:02	R_8gqg51sL4MZE0mT	anonymous	IT	4	4	1	11	7	2	2	1	4	1	3	2	3	7	1	2	6	5	5	1	1	1	4	4	4	1,3,4,5,7	3
2024-12-12 17:57:47	2024-12-12 17:59:58	0	100	131	1	2024-12-12 17:59:59	R_8IVPY9Mel3Bcfqy	anonymous	IT	4	2	1	11	1	2	4	1	5	1	3	1	5	1,3	2	3	2	3	3	1	1	1	4	4	4	4,7,9	1
2024-12-12 17:54:56	2024-12-12 18:02:56	0	100	479	1	2024-12-12 18:02:56	R_8ISCKoA9CKl2Pw2	anonymous	IT	4	4	1	4	7	2	1	1	4	8	5	3	3	1,2	2	3	2,4	1	1	1	1	2	5	5	5	1,8	2
2024-12-12 18:07:19	2024-12-12 18:11:15	0	100	236	1	2024-12-12 18:11:16	R_8dJqMBiBnEupjgd	anonymous	IT	4	2	2	6	1	1	1	2	3	1	7	1	5	1	1	1	5	6	1	2	2	1	3	4	4	5,8	1
2024-12-12 18:07:24	2024-12-12 18:11:42	0	100	257	1	2024-12-12 18:11:43	R_2ptZXuy9jCPQwxt	anonymous	IT	4	3	1	4	1	2	4	1	4	3	3	3	3	1,4	2	3	4	5	5	1	1	1	4	3	4	3,4,5,7	2
2024-12-12 18:14:53	2024-12-12 18:17:24	0	100	151	1	2024-12-12 18:17:25	R_238fLGNhxpDEA89	social	IT	4	2	1	11	9	2	4	2	5	1	7	2	3	1,4	2	1	2,3,4,6	5	4	1	1	1	4	4	4	4,5,7,9	3
2024-12-12 18:26:00	2024-12-12 18:31:22	0	100	321	1	2024-12-12 18:31:22	R_2qfhNZvaSlYcMzN	anonymous	IT	4	3	1	2	1	1	4	2	1	1	7	2	3	1,4	2	1	2	5	5	1	1	1	3	3	3	4,5	1
2024-12-12 18:29:10	2024-12-12 18:33:40	0	100	269	1	2024-12-12 18:33:40	R_4pa5iHALz1NKndD	anonymous	IT	4	4	1	12	7	2	1	2	3	1	3	2	5	1	2	3	2	3	3	2	2	1	4	3	4	1,8,9	1
2024-12-12 18:30:47	2024-12-12 18:34:38	0	100	231	1	2024-12-12 18:34:39	R_8y2dRaAuj6Kyw9j	anonymous	IT	4	3	1	12	1	2	4	2	3	1	5	2	3	1	2	1	2	6	2	2	1	1	1	3	4	4,5,7	1
2024-12-12 18:38:09	2024-12-12 18:41:33	0	100	203	1	2024-12-12 18:41:34	R_8cpHrjfAnqgJr8t	social	IT	4	3	1	4	1	2	3	1	5	1	3	2	3	1,2	2	3	2	3	4	1	2	1	4	4	3	3,5,7	1
2024-12-12 18:38:12	2024-12-12 18:45:18	0	100	426	1	2024-12-12 18:45:19	R_2LbBTTt9nRAlKlp	social	IT	4	3	2	4	1	2	2	2	4	1	3	2	3	7	2	3	6	3	5	1	1	2	4	4	4	5	1
2024-12-12 18:43:52	2024-12-12 18:50:22	0	100	389	1	2024-12-12 18:50:23	R_8jHUlNYsvlAMKsN	social	IT	4	3	2	4	1	2	4	1	1	1	5	1	3	1	2	1	3	6	3	1	1	2	2	4	4	4,5	1
2024-12-12 18:45:40	2024-12-12 18:51:57	0	100	376	1	2024-12-12 18:51:58	R_2pXLMkU3v86wRlO	anonymous	IT	4	3	1	4	8	2	4	1	5	1	7	2	5	1	1	1	5	5	3	1	1	2	4	4	4	1	1
2024-12-12 18:54:04	2024-12-12 18:57:25	0	100	200	1	2024-12-12 18:57:25	R_2hmaUsNlAdBV7j9	social	IT	4	3	1	4	1	2	2	1	3	1	3	2	3	1,7	2	3	4	5	2	1	1	1	4	4	4	4,8	1
2024-12-12 18:53:05	2024-12-12 18:59:34	0	100	388	1	2024-12-12 18:59:34	R_2YLqotX644hl9hL	anonymous	IT	4	4	1	4	7	2	1	1	3	1	7	1	3	1,3	1	1	6,5	3	3	1	1	1	2	3	3	1,4,7	3
2024-12-12 18:44:09	2024-12-12 19:00:27	0	100	977	1	2024-12-12 19:00:27	R_2V04yQPygkP9QT7	anonymous	IT	4	2	1	11	1	2	1	2	1	1	3	2	5	1	2	3	5	1	1	1	1	1	4	4	4	1,3,4,5,7,8,9	1
2024-12-12 18:52:39	2024-12-12 19:01:59	0	100	559	1	2024-12-12 19:02:00	R_831gNw31YoPQVI7	anonymous	IT	4	2	2	4	1	1	5	1	5	1	7	2	1	1,4	2	3	2,6	3	3	3	1	1	4	2	2	3,8	1
2024-12-12 19:06:49	2024-12-12 19:11:11	0	100	261	1	2024-12-12 19:11:12	R_23f935BWCJfskwv	anonymous	IT	4	3	2	11	1	2	2	2	1	1	3	2	3	2	2	1	1	3	4	1	1	1	4	2	4	4,5,7	2
2024-12-12 19:08:18	2024-12-12 19:12:09	0	100	230	1	2024-12-12 19:12:09	R_2jTzJxj5VcPBV3M	anonymous	IT	4	2	2	12	1	1	2	1	3	1	5	3	3	1	2	1	2,4	6	3	1	1	1	4	3	3	3,4,5,7	1
2024-12-12 19:11:46	2024-12-12 19:17:23	0	100	336	1	2024-12-12 19:17:24	R_2szrn3DRoXy7hy9	anonymous	IT	4	1	2	4	9	1	4	1	4	1	7	2	1	7	2	3	6	3	3	1	1	2	3	4	4	1,4,7	1
2024-12-12 19:06:06	2024-12-12 19:18:14	0	100	727	1	2024-12-12 19:18:14	R_2QtW8PaG83XiHCj	anonymous	IT	4	1	1	11	9	2	1	1	3	1	7	2	5	1	2	1	2,3,4	6	3	2	2	1	3	5	3	3,7	1
2024-12-12 19:21:15	2024-12-12 19:24:19	0	100	183	1	2024-12-12 19:24:19	R_826Ulrl8vBK8VJ7	anonymous	IT	4	2	1	7	1	2	2	1	5	1	7	1	5	1	2	1	3	6	2	1	2	1	4	4	5	5,7,9	1
2024-12-12 19:23:40	2024-12-12 19:28:35	0	100	294	1	2024-12-12 19:28:37	R_2w0r51K87dsuPs6	social	IT	4	2	1	11	1	2	2	1	1	3	3	2	3	1,7	2	3	6	3	3	1	1	1	4	4	4	3,4,5,7	3
2024-12-12 19:24:52	2024-12-12 19:29:50	0	100	298	1	2024-12-12 19:29:51	R_8aXKlxZ7cKeswdI	social	IT	4	3	1	4	1	2	3	2	4	1	3	2	5	1,3	2	2	2	6	2	1	1	1	4	4	4	1,3,4,5	1
2024-12-12 19:27:21	2024-12-12 19:30:47	0	100	205	1	2024-12-12 19:30:48	R_8WGf5EvsbRu7vX3	anonymous	IT	4	3	2	11	1	1	4	2	3	7	3	3	5	1	2	1	2,3	1	2	1	1	1	4	4	4	1,4,8	2
2024-12-12 19:29:39	2024-12-12 19:34:29	0	100	289	1	2024-12-12 19:34:30	R_2Fqz99kJoImhYhf	anonymous	IT	4	1	1	4	1	1	3	1	5	1	7	1	3	7	2	2	6	6	3	1	1	2	4	4	4	4,5,8	1
2024-12-12 19:28:21	2024-12-12 19:35:23	0	100	421	1	2024-12-12 19:35:23	R_8qeKtVGqhbmQnT2	anonymous	IT	4	4	2	12	1	2	4	1	5	1	7	2	3	7	2	3	6	3	4	1	1	1	4	4	4	3,4,5,9	2
2024-12-12 19:30:39	2024-12-12 19:37:17	0	100	397	1	2024-12-12 19:37:17	R_8f3P4ewkml7D5e1	anonymous	IT	4	2	2	4	1	2	1	1	5	8	5	2	3	1	2	1	5	2	1	1	1	1	3	4	3	1,5,7	1
2024-12-12 19:40:08	2024-12-12 19:42:53	0	100	165	1	2024-12-12 19:42:54	R_2qDbtxgCEudWyqQ	anonymous	IT	4	2	2	11	9	2	5	2	1	1	7	1	3	1	2	3	2,3	2	2	1	2	1	2	2	2	7,8,9	2
2024-12-12 19:45:52	2024-12-12 19:50:49	0	100	296	1	2024-12-12 19:50:49	R_2QJgdUMmJJsYGnH	anonymous	IT	4	3	2	11	1	2	5	1	1	1	7	2	3	1,7	2	3	3,6	6	4	1	1	1	4	4	4	5,7,9	2
2024-12-12 19:48:48	2024-12-12 19:52:39	0	100	230	1	2024-12-12 19:52:39	R_8iJbPREvvOGhYTT	anonymous	IT	4	4	1	4	7	1	1	2	4	1	7	2	3	1	2	3	4	5	5	1	1	1	4	3	4	3,4,5,7,8,9	2
2024-12-12 20:08:04	2024-12-12 20:13:29	0	100	325	1	2024-12-12 20:13:30	R_81Bj5L5KwTj4O9y	social	IT	4	3	1	7	1	2	3	1	5	1	3	2	3	1	2	1	5	1	1	1	1	1	2	3	3	1,4	2
2024-12-12 20:18:13	2024-12-12 20:23:59	0	100	345	1	2024-12-12 20:24:00	R_8hNemTnZfpQJcYR	anonymous	IT	4	1	2	4	1	2	1	1	4	1	7	2	3	4	1	1	2	6	2	1	1	1	3	3	3	3,5,7	3
2024-12-12 20:26:38	2024-12-12 20:30:29	0	100	231	1	2024-12-12 20:30:30	R_2OO6vqK4AqphRy5	social	IT	4	2	1	11	1	1	2	2	5	1	3	3	5	1,3	2	1	2,4,6	3	3	1	1	1	4	4	4	4,5,7	1
2024-12-12 20:40:04	2024-12-12 20:44:36	0	100	271	1	2024-12-12 20:44:37	R_8fJTu7zTAWOT1iM	anonymous	IT	4	3	1	11	6	2	2	2	3	1	7	2	3	1	2	3	5	2	1	1	2	1	5	4	5	1	1
2024-12-12 20:45:47	2024-12-12 20:50:48	0	100	300	1	2024-12-12 20:50:48	R_2U8ZewEn0Jv1S3f	social	IT	4	3	1	12	1	2	3	2	4	1	5	2	3	1,2	2	3	2,3	3	5	1	2	1	4	3	4	4,5,7	1
2024-12-12 20:57:45	2024-12-12 21:02:59	0	100	313	1	2024-12-12 21:02:59	R_2TKBVF86j8hUJUZ	anonymous	IT	4	3	2	12	1	2	1	1	3	1	2	2	3	1	2	3	5	5	1	1	2	1	4	4	4	3,4,5,7,8,9	2
2024-12-12 20:56:48	2024-12-12 21:03:12	0	100	384	1	2024-12-12 21:03:13	R_2ktE6ifxi79zKYl	social	IT	4	4	1	4	1	2	1	1	4	1	3	2	3	7	2	2	3	3	4	1	1	2	3	4	4	1,5,7,9	1
2024-12-12 21:05:48	2024-12-12 21:11:01	0	100	312	1	2024-12-12 21:11:01	R_83N4kxDgUlYPFi9	anonymous	IT	4	2	2	12	1	2	2	1	1	3	5	3	1	1,7	2	3	2,3,6	3	3	1	1	1	1	4	3	1,4,7,9	1
2024-12-12 21:16:07	2024-12-12 21:24:10	0	100	482	1	2024-12-12 21:24:10	R_833eAbKyQkpR3Pf	anonymous	IT	4	3	2	6	1	2	4	1	4	1	7	2	3	2,4	2	3	6,5	3	3	1	1	2	4	4	4	1,5	2
2024-12-12 21:22:04	2024-12-12 21:26:40	0	100	275	1	2024-12-12 21:26:41	R_2r2atGT9H36DAFb	social	IT	4	4	1	4	7	2	3	1	4	1	7	2	3	1,2	1	2	4	3	4	1	1	1	4	4	4	3,7	2
2024-12-12 21:22:03	2024-12-12 21:27:32	0	100	328	1	2024-12-12 21:27:32	R_2HHcG9LgbK27EgF	social	IT	4	3	1	3	1	2	4	2	5	1	3	2	3	2,7	2	3	2,3	3	3	1	2	2	3	3	3	4,7	1
2024-12-12 21:29:29	2024-12-12 21:33:07	0	100	218	1	2024-12-12 21:33:08	R_22xoVLFpv8p8ikc	social	IT	4	3	1	7	1	2	4	2	1	1	5	2	3	1,7	2	1	4	1	2	2	2	1	3	3	3	3,4,9	3
2024-12-12 21:34:42	2024-12-12 21:38:47	0	100	245	1	2024-12-12 21:38:48	R_2kc5FlLGuZ26IAg	social	IT	4	2	1	4	6	2	4	1	5	1	3	1	3	4	1	2	6	3	5	1	1	1	2	2	2	3,4,5	2
2024-12-12 21:33:52	2024-12-12 21:40:00	0	100	367	1	2024-12-12 21:40:01	R_2DAXju6EwnDFtWc	social	IT	4	4	2	2	7	2	3	1	4	1	3	1	3	1	2	1	2,3	6	3	1	1	1	5	4	5	7,8	2
2024-12-12 21:37:01	2024-12-12 21:40:47	0	100	225	1	2024-12-12 21:40:48	R_8S8vRdwPlZU5UWJ	anonymous	IT	4	1	1	7	1	2	2	2	1	1	5	3	3	1,7	2	3	3,6	3	3	1	1	1	4	3	4	3,7	1
2024-12-12 21:33:47	2024-12-12 21:41:18	0	100	450	1	2024-12-12 21:41:18	R_8j6tgJpsoXzuOxm	social	IT	4	3	1	11	1	2	4	2	1	1	2	3	3	1,7	2	3	2	3	4	1	2	2	4	4	4	1,4,5,7,8,9	2
2024-12-12 21:33:04	2024-12-12 21:45:26	0	100	742	1	2024-12-12 21:45:26	R_8427D9TexTAAkbN	anonymous	IT	4	2	1	4	1	2	1	1	3	1	3	2	1	1,3	2	2	2	2	3	1	1	1	4	4	4	1,7,8,9	1
2024-12-12 21:42:34	2024-12-12 21:47:16	0	100	282	1	2024-12-12 21:47:17	R_2tLP3COkHYkG9Kp	social	IT	4	3	2	4	1	2	1	2	5	7	5	2	3	1	2	1	5	3	4	1	1	2	4	4	4	1,7	2
2024-12-12 21:54:21	2024-12-12 21:58:27	0	100	246	1	2024-12-12 21:58:28	R_8PcGeSXASAhflX2	social	IT	4	2	1	4	1	1	3	1	4	1	7	2	5	4	2	3	6	3	5	1	1	1	5	4	5	4	1
2024-12-12 22:01:49	2024-12-12 22:07:04	0	100	315	1	2024-12-12 22:07:05	R_8BMPR4xURzjVHUd	social	IT	4	3	1	12	2	2	1	1	1	1	7	1	3	1	2	3	4	5	5	1	1	1	4	5	4	1,3,4,5,7,9	2
2024-12-12 22:05:58	2024-12-12 22:12:08	0	100	370	1	2024-12-12 22:12:09	R_8k4OhCXJ8JjNIul	social	IT	4	3	1	11	1	2	3	2	3	1	3	2	3	1	1	1	2,3	3	4	2	1	1	3	3	3	3,4,8	1
2024-12-12 22:16:08	2024-12-12 22:19:35	0	100	206	1	2024-12-12 22:19:36	R_2QAJwpZMzzVyyDj	anonymous	IT	4	2	2	11	1	2	1	2	3	1	5	1	5	1,4	2	1	3	6	1	1	1	1	4	2	2	1	3
2024-12-12 22:18:31	2024-12-12 22:22:01	0	100	210	1	2024-12-12 22:22:01	R_8396zHajEG4A5FL	social	IT	4	3	1	4	1	2	4	1	4	1	3	1	3	7	2	1	6	5	5	1	1	2	3	3	3	5,7	2
2024-12-12 22:22:49	2024-12-12 22:30:06	0	100	436	1	2024-12-12 22:30:07	R_22WtUUvpYkImLrX	social	IT	4	3	1	12	1	2	3	2	1	1	3	2	3	1,2	2	3	2	3	3	1	1	1	4	3	4	4,5,8	2
2024-12-12 22:27:20	2024-12-12 22:31:13	0	100	232	1	2024-12-12 22:31:14	R_2ScBkGddymVFopV	social	IT	4	3	2	11	1	2	2	1	1	1	3	2	3	1	2	1	4	3	5	2	1	2	4	5	3	1	1
2024-12-12 22:28:38	2024-12-12 22:31:57	0	100	198	1	2024-12-12 22:31:57	R_8qvSONYKVOM3STS	social	IT	4	2	1	11	1	2	2	1	5	1	3	2	3	1,7	2	1	3,4,6	3	4	1	1	1	4	4	4	1,4,9	1
2024-12-12 22:57:45	2024-12-12 23:01:54	0	100	249	1	2024-12-12 23:01:55	R_8uylKoXpGTr2kDf	social	IT	4	3	1	4	1	2	2	2	4	1	7	2	3	1,4	2	1	3	3	3	1	1	1	3	2	1	3	1
2024-12-12 23:06:48	2024-12-12 23:10:19	0	100	211	1	2024-12-12 23:10:20	R_8EEoE01m8bZ8LTY	social	IT	4	3	1	12	1	2	4	2	4	1	3	2	5	1,5	2	1	4	5	5	1	2	1	4	4	4	4,5,7,9	1
2024-12-12 23:03:46	2024-12-12 23:12:25	0	100	518	1	2024-12-12 23:12:26	R_8IboF0VQdwAw3Ob	social	IT	4	5	1	4	7	2	1	1	5	1	7	1	3	1	2	3	3	5	5	1	1	1	3	3	4	1,5,7	2
2024-12-12 23:11:28	2024-12-12 23:20:10	0	100	521	1	2024-12-12 23:20:10	R_2THmAQxV6RK1sFS	anonymous	IT	4	2	2	11	1	1	2	2	1	1	7	2	5	1,3,4	2	3	3,6	3	5	1	1	1	4	3	4	3,4,5,7,9	2
2024-12-12 23:15:08	2024-12-12 23:20:16	0	100	307	1	2024-12-12 23:20:17	R_2IhXEihxYEXe13j	anonymous	IT	4	3	2	11	1	2	3	1	1	1	3	2	3	7	2	3	6	5	5	1	1	1	4	3	4	1,3,4,5,7,9	2
2024-12-12 23:19:22	2024-12-12 23:23:42	0	100	259	1	2024-12-12 23:23:42	R_2LEPtXrDtEPMo7f	social	IT	4	4	1	4	1	2	3	2	5	1	5	3	5	1	2	3	2	3	3	1	1	2	4	3	4	1,4,5	1
2024-12-13 00:13:05	2024-12-13 00:17:27	0	100	261	1	2024-12-13 00:17:28	R_2NZ21L5wkH0GVyx	social	IT	4	3	1	12	1	2	3	1	4	1	7	1	5	1,7	2	3	2,6	6	2	3	1	1	4	2	4	1,4,5,9	2
2024-12-13 02:06:46	2024-12-13 02:10:42	0	100	235	1	2024-12-13 02:10:42	R_2NFAQmTISYqOf4B	social	IT	4	3	2	6	1	2	2	2	3	1	3	2	1	2	2	3	2	3	5	1	1	1	4	4	4	1,7,8,9	1
2024-12-13 04:45:36	2024-12-13 04:51:06	0	100	330	1	2024-12-13 04:51:07	R_8tnbFCwEEpHiSXK	social	IT	4	4	2	6	1	2	4	1	1	1	1	2	3	1	2	3	5	5	1	1	1	2	5	4	4	1,5,7	3
2024-12-13 06:48:40	2024-12-13 06:59:21	0	100	640	1	2024-12-13 06:59:21	R_21E9XyitVAOoVgJ	anonymous	IT	4	2	1	7	1	2	2	2	3	1	3	3	3	1,5,7	2	3	2,6	5	5	1	2	2	3	2	4	4,5,7,9	1
2024-12-13 07:02:36	2024-12-13 07:06:51	0	100	255	1	2024-12-13 07:06:52	R_21n5TV4WPXRzHPK	anonymous	IT	4	3	1	4	1	2	4	1	5	1	3	2	3	7	2	3	3	6	3	2	2	2	3	4	5	1,4,5	1
2024-12-13 07:49:33	2024-12-13 07:53:42	0	100	248	1	2024-12-13 07:53:42	R_89tXOrf35yJYsnv	social	IT	4	4	1	3	1	1	1	2	5	1	3	2	3	1	2	3	2	3	2	3	1	2	2	2	2	5,8	1
2024-12-13 07:55:52	2024-12-13 07:59:24	0	100	211	1	2024-12-13 07:59:25	R_2FXlSzDbMOpzjIV	social	IT	4	3	2	12	1	2	3	1	5	1	3	2	3	1,2,5	2	3	4	3	3	1	1	1	3	4	4	1,4,5,7	2
2024-12-13 08:03:27	2024-12-13 08:07:54	0	100	266	1	2024-12-13 08:07:55	R_2d2hFCZCdPbYkDv	anonymous	IT	4	2	2	7	1	2	1	2	5	1	3	2	3	2,3,7	2	3	2,3,4	3	5	1	1	1	4	3	4	1,4,5,7	1
2024-12-13 08:25:44	2024-12-13 08:31:21	0	100	337	1	2024-12-13 08:31:22	R_8EZu0QGacfEVyhk	anonymous	IT	4	2	2	11	1	2	1	2	5	1	3	2	3	1,2	2	3	5	6	3	1	1	1	4	3	4	1,3,4,7	2
2024-12-13 08:02:33	2024-12-13 08:31:35	0	100	1742	1	2024-12-13 08:31:35	R_2dRyTxf0Nm4koDs	social	IT	4	3	1	2	1	1	1	1	5	3	5	3	5	7	1	2	6	5	3	1	1	1	4	2	3	4,7,9	1
2024-12-13 08:30:27	2024-12-13 08:35:31	0	100	304	1	2024-12-13 08:35:32	R_8aPOAIJ46vJRE5C	anonymous	IT	4	2	1	4	1	2	5	1	4	1	7	3	5	1,4	2	3	5	3	3	1	1	2	4	2	4	3,4,5	1
2024-12-13 08:52:43	2024-12-13 08:56:27	0	100	224	1	2024-12-13 08:56:28	R_8EzILBTL2hKnQ0S	social	IT	4	3	1	12	1	2	1	2	3	8	3	2	3	1,6,7	2	3	3,4,6	3	4	1	1	1	3	4	4	1,4,5,7,8,9	2
2024-12-13 09:07:31	2024-12-13 09:15:00	0	100	448	1	2024-12-13 09:15:00	R_2amee0CsVxGkq5L	anonymous	IT	4	2	1	11	1	1	2	1	1	1	7	1	3	5,4	2	3	4	3	3	1	1	1	3	3	4	1,4,5,7,8,9	1
2024-12-13 09:12:43	2024-12-13 09:15:31	0	100	168	1	2024-12-13 09:15:32	R_2WN7ETzvONSYY5b	anonymous	IT	4	2	1	11	1	2	1	1	2	4	2	3	3	1,7	2	3	3,4,6	5	5	1	1	1	4	4	4	4,5,7,9	2
2024-12-13 09:13:20	2024-12-13 09:17:39	0	100	259	1	2024-12-13 09:17:40	R_8rYQPiG7sntIf84	anonymous	IT	4	2	1	6	1	2	4	1	3	3	7	2	3	1,7	2	3	4,6	3	3	1	2	1	4	4	4	4,5,7,9	1
2024-12-13 09:16:41	2024-12-13 09:19:46	0	100	184	1	2024-12-13 09:19:46	R_2P4C6JQhPuqWNeP	anonymous	IT	4	2	1	7	1	2	2	1	5	1	3	2	1	1,7	2	1	2,6	6	2	1	2	1	4	4	4	3,5,7,9	1
2024-12-13 09:20:09	2024-12-13 09:23:19	0	100	190	1	2024-12-13 09:23:20	R_25zGOoWZQeopeYN	anonymous	IT	4	2	2	4	1	2	2	1	5	1	7	2	3	2,4	1	1	2,3	3	3	1	1	1	5	5	5	4	1
2024-12-13 09:18:33	2024-12-13 09:23:34	0	100	300	1	2024-12-13 09:23:35	R_87PTiPZoUAvbqy0	anonymous	IT	4	2	1	11	1	2	2	1	2	3	3	2	3	1,7	2	3	4,6	3	4	1	1	1	4	4	4	4,5,7,8,9	2
2024-12-13 09:23:22	2024-12-13 09:26:26	0	100	183	1	2024-12-13 09:26:26	R_8sSxvf5RJLr50BP	anonymous	IT	4	2	1	11	1	1	2	1	4	1	7	2	3	2	2	3	3,4	6	2	1	2	1	3	5	4	1,4,5,7	1
2024-12-13 09:23:06	2024-12-13 09:28:40	0	100	333	1	2024-12-13 09:28:40	R_8lFy1FsFaHVNGfJ	anonymous	IT	4	2	1	6	1	2	5	2	4	1	7	2	3	1	1	1	2	3	3	1	1	2	3	3	4	4,5,7	1
2024-12-13 09:18:56	2024-12-13 09:30:04	0	100	667	1	2024-12-13 09:30:04	R_2soCV4H2ZZ8W7O9	anonymous	IT	4	4	2	2	1	2	4	1	1	1	7	1	3	1,2,3	2	3	2,3,4	5	4	1	1	2	4	4	4	1,3,4,5	1
2024-12-13 09:25:02	2024-12-13 09:31:11	0	100	368	1	2024-12-13 09:31:11	R_8QhztuVyTJsx3Pr	anonymous	IT	4	2	1	11	1	1	2	1	4	1	3	2	1	1,4	2	3	2,3,4	3	3	1	1	1	3	4	2	3,4,9	1
2024-12-13 09:23:07	2024-12-13 09:31:30	0	100	503	1	2024-12-13 09:31:31	R_2EoWfyDwXmKelV0	anonymous	IT	4	2	2	3	1	1	1	1	3	1	2	2	5	1	2	3	5	3	4	2	2	1	4	4	3	3,4,7	3
2024-12-13 09:30:55	2024-12-13 09:34:09	0	100	194	1	2024-12-13 09:34:09	R_2Nlv5SlSwbmAc9a	anonymous	IT	4	2	1	12	1	2	2	2	1	3	5	1	3	1	2	3	3,4	5	5	1	1	1	4	4	4	3,4,5,7	2
2024-12-13 09:33:44	2024-12-13 09:38:13	0	100	269	1	2024-12-13 09:38:14	R_20eJVLZ5z9FFUd3	anonymous	IT	4	3	2	4	1	2	5	2	1	1	7	3	3	1,2	2	1	5	1	1	1	2	1	3	4	4	4	3
2024-12-13 09:27:10	2024-12-13 09:39:58	0	100	767	1	2024-12-13 09:39:59	R_2R4VQZZpyz4aTSh	anonymous	IT	4	2	2	4	1	2	3	1	4	1	5	2	5	1,7	2	1	2	3	3	1	1	1	4	4	4	1,4,5,7	2
2024-12-13 09:38:30	2024-12-13 09:43:00	0	100	269	1	2024-12-13 09:43:01	R_8wzbXo4FCW2aRWa	anonymous	IT	4	3	2	4	1	2	2	1	1	1	5	3	3	1	2	3	5	1	1	2	2	1	4	4	4	1	3
2024-12-13 09:42:07	2024-12-13 09:46:54	0	100	286	1	2024-12-13 09:46:54	R_80D8CZFbgKfHgch	anonymous	IT	4	4	2	12	7	2	2	2	5	1	2	3	3	1	1	1	2	3	5	1	1	1	4	3	4	1,3,4,5,7,8,9	2
2024-12-13 09:45:14	2024-12-13 09:49:47	0	100	273	1	2024-12-13 09:49:48	R_2jNYMsJPzjkGZhb	anonymous	IT	4	3	1	12	3	2	4	1	4	1	2	2	3	2	1	1	2,3	5	5	1	1	1	4	3	4	3,4,5,7	2
2024-12-13 09:48:24	2024-12-13 09:52:05	0	100	221	1	2024-12-13 09:52:05	R_8wqo0GaC7KF9a4F	anonymous	IT	4	3	1	11	1	2	3	1	4	1	7	1	3	7	2	3	3,6	3	4	1	1	1	3	3	4	1,4	1
2024-12-13 09:48:19	2024-12-13 09:55:30	0	100	431	1	2024-12-13 09:55:31	R_8IYuVgWw6yL0VgH	anonymous	IT	4	4	1	4	7	2	2	1	4	1	3	2	3	7	2	1	6	5	2	1	1	2	4	4	4	1,4,5	2
2024-12-13 09:57:03	2024-12-13 10:00:06	0	100	182	1	2024-12-13 10:00:07	R_2IaeKItFIB9UA00	anonymous	IT	4	3	1	12	1	2	2	1	3	4	3	2	3	1	2	3	3,4	5	5	1	2	2	4	3	4	4,7,8,9	1
2024-12-13 09:55:57	2024-12-13 10:01:15	0	100	317	1	2024-12-13 10:01:16	R_2mDLwgIXJ986A0h	anonymous	IT	4	4	1	4	7	2	2	2	5	1	3	2	5	1,3	2	1	2,3	5	4	1	1	1	4	4	4	1,4,5,8	1
2024-12-13 10:02:13	2024-12-13 10:04:52	0	100	158	1	2024-12-13 10:04:53	R_8ffaUT5yeKhHJzK	social	IT	4	3	1	7	1	2	1	1	1	1	3	2	3	1	2	3	4	5	5	1	1	1	4	3	4	1,5,7	3
2024-12-13 10:00:02	2024-12-13 10:06:38	0	100	395	1	2024-12-13 10:06:38	R_8rcVTnWO6VelTqR	anonymous	IT	4	3	1	4	1	1	4	1	5	3	3	3	3	1,2,7	1	1	2,3	5	2	1	1	2	3	4	4	1,3,4,5,7,8,9	2
2024-12-13 09:59:52	2024-12-13 10:07:41	0	100	469	1	2024-12-13 10:07:41	R_81HuShCWylFGsZX	anonymous	IT	4	3	2	2	10	2	2	1	4	1	7	1	5	1,7	2	2	3,4,6	3	5	1	1	1	4	2	4	1,5,7	2
2024-12-13 10:04:44	2024-12-13 10:08:16	0	100	211	1	2024-12-13 10:08:17	R_8bTAfJxp8iHu2WI	anonymous	IT	4	3	2	12	1	2	2	1	3	1	7	2	3	1	2	3	5	1	1	1	1	1	4	2	2	1	3
2024-12-13 10:04:58	2024-12-13 10:10:20	0	100	321	1	2024-12-13 10:10:20	R_8uZGVyWo76bBdNp	anonymous	IT	4	2	2	12	1	2	1	2	3	1	5	2	1	1	2	2	2,3	1	3	1	2	1	4	3	4	1,3,5,8	1
2024-12-13 10:07:08	2024-12-13 10:10:31	0	100	202	1	2024-12-13 10:10:31	R_2QDkK9rJ4S24Pl9	anonymous	IT	4	4	2	11	7	2	3	2	4	1	5	2	3	1	2	3	2,3,4	3	4	1	1	1	4	4	4	1,7	2
2024-12-13 09:55:13	2024-12-13 10:10:52	0	100	938	1	2024-12-13 10:10:52	R_8ed4ZPD2xb0bgMF	anonymous	IT	4	4	1	4	7	2	3	1	1	1	7	1	3	5	2	3	4	5	5	1	1	2	5	5	5	9	2
2024-12-13 10:13:43	2024-12-13 10:16:53	0	100	189	1	2024-12-13 10:16:54	R_8j2x0AeeExWsjrR	anonymous	IT	4	2	1	12	1	1	2	2	5	4	7	1	5	3	2	3	6	3	4	1	1	1	4	4	4	3,4,5,8	1
2024-12-13 10:11:22	2024-12-13 10:17:25	0	100	362	1	2024-12-13 10:17:26	R_8J4z6YzWBE3aRpt	anonymous	IT	4	3	1	6	1	2	3	1	5	1	7	2	3	1,7,4	2	3	3,4	3	4	1	1	2	4	4	3	4,5,7,9	1
2024-12-13 10:11:31	2024-12-13 10:19:12	0	100	460	1	2024-12-13 10:19:12	R_8nu9fnxRDtGiA5Z	anonymous	IT	4	2	2	11	1	1	3	2	1	1	7	2	3	1,2,7	1	1	2,3,4,6	3	4	1	1	1	3	2	4	1,3	2
2024-12-13 10:14:55	2024-12-13 10:19:41	0	100	285	1	2024-12-13 10:19:41	R_8LvPR70vhj3AZ0J	anonymous	IT	4	4	2	4	7	2	3	1	4	1	7	2	3	2	2	3	2,3,6	3	4	1	1	1	4	3	4	1,4,5,8	2
2024-12-13 10:13:37	2024-12-13 10:20:34	0	100	417	1	2024-12-13 10:20:35	R_2EXOfImgKKbDdgt	anonymous	IT	4	4	1	12	1	2	3	1	4	1	3	2	3	1,3,7	2	3	4,6	5	4	3	1	1	4	3	4	4,7	1
2024-12-13 10:24:46	2024-12-13 10:30:27	0	100	341	1	2024-12-13 10:30:28	R_27xocnJucPemOZQ	anonymous	IT	4	4	1	4	8	2	5	2	5	1	7	2	3	1,4	2	3	3,6	5	4	1	1	1	4	4	4	3,7	1
2024-12-13 10:22:17	2024-12-13 10:30:44	0	100	507	1	2024-12-13 10:30:44	R_2SmBkoPFxaQKGLT	anonymous	IT	4	3	4	4	1	2	4	2	4	1	7	1	5	1	2	3	2,3,4	5	5	1	1	1	4	4	4	4,5,7	2
2024-12-13 10:26:44	2024-12-13 10:30:46	0	100	242	1	2024-12-13 10:30:47	R_8xLu695KKu5DBFw	anonymous	IT	4	2	2	11	1	2	4	2	1	1	3	2	3	7	2	3	2,3,4	5	4	1	1	1	4	4	4	5,7,8,9	2
2024-12-13 10:30:43	2024-12-13 10:33:18	0	100	155	1	2024-12-13 10:33:19	R_2Q1cm22t2wuVqW5	anonymous	IT	4	2	2	11	9	1	3	2	1	1	5	2	3	2	2	3	6	1	1	1	1	1	4	3	2	4	1
2024-12-13 10:28:48	2024-12-13 10:34:50	0	100	361	1	2024-12-13 10:34:50	R_8JqGK4sSGWvJpQ8	anonymous	IT	4	3	1	3	1	2	3	1	1	1	7	2	1	1	2	3	2,3	3	3	1	1	1	4	4	4	1,3,7,9	1
2024-12-13 10:32:54	2024-12-13 10:36:12	0	100	198	1	2024-12-13 10:36:13	R_2spHpDrGacybdwF	anonymous	IT	4	3	1	3	1	2	2	1	4	1	5	3	3	1	2	3	2,3	3	3	1	1	1	3	3	1	1,4	1
2024-12-13 10:37:19	2024-12-13 10:40:08	0	100	168	1	2024-12-13 10:40:09	R_2rUmNToOvH0OaFE	anonymous	IT	4	2	1	12	1	2	3	2	5	1	7	1	5	1,4	2	3	3,4	3	3	1	1	1	4	4	4	1,4,7,9	1
2024-12-13 10:37:02	2024-12-13 10:41:22	0	100	260	1	2024-12-13 10:41:23	R_2NPcEQClycCqEqq	anonymous	IT	4	4	2	3	7	2	5	1	4	1	2	2	3	1,7	2	3	5	3	3	1	1	1	4	4	4	8	1
2024-12-13 10:38:41	2024-12-13 10:43:42	0	100	300	1	2024-12-13 10:43:42	R_2w1HS8L2Z2PowM1	anonymous	IT	4	4	2	3	7	1	1	1	4	1	3	2	3	1,3	2	3	3,4	5	4	1	1	1	4	4	4	4,7,9	2
2024-12-13 10:39:02	2024-12-13 10:48:37	0	100	575	1	2024-12-13 10:48:38	R_8es3243YWpmXoLG	anonymous	IT	4	4	1	3	7	2	3	1	5	7	7	1	3	7	1	2	6	3	4	1	1	2	3	3	4	1,5	1
2024-12-13 10:44:47	2024-12-13 10:48:46	0	100	239	1	2024-12-13 10:48:46	R_2DJ42qk0hyI2n6h	anonymous	IT	4	2	1	12	1	1	4	1	4	1	3	1	1	1,7	2	3	2,3,4,6	3	4	1	1	1	4	4	4	1,3,4,5,7,9	1
2024-12-13 10:45:49	2024-12-13 10:48:56	0	100	186	1	2024-12-13 10:48:56	R_8sgg1eucKAp270M	anonymous	IT	4	3	1	4	1	2	2	2	1	7	3	2	3	1,5	2	3	4	3	3	1	1	1	4	3	4	1,4	2
2024-12-13 10:41:57	2024-12-13 10:48:58	0	100	420	1	2024-12-13 10:48:58	R_2NEqR02DQaPONxq	anonymous	IT	4	3	1	7	1	2	4	2	1	1	7	2	3	1,2,7	1	1	2	3	2	1	1	2	5	3	3	1,9	1
2024-12-13 10:38:08	2024-12-13 10:49:43	0	100	695	1	2024-12-13 10:49:44	R_2rIKdHf1ghPh0Ob	anonymous	IT	4	2	1	2	1	2	1	1	4	1	7	1	1	7,4	2	3	3,6	3	2	1	1	1	5	4	4	1,3,4,5,7,8,9	1
2024-12-13 10:46:47	2024-12-13 10:53:57	0	100	430	1	2024-12-13 10:53:58	R_8aXlglYr6WuXotq	anonymous	IT	4	3	1	4	1	1	2	1	5	1	5	2	3	1	2	3	3,4	5	5	1	1	1	4	3	4	3,4,5,7,8,9	1
2024-12-13 11:18:45	2024-12-13 11:21:12	0	100	146	1	2024-12-13 11:21:12	R_8LuJzD7tLJsT5Ml	anonymous	IT	4	2	1	11	1	2	3	1	5	1	3	3	3	4	2	3	6	3	4	1	1	1	4	4	4	4,5,7	1
2024-12-13 11:17:12	2024-12-13 11:21:40	0	100	268	1	2024-12-13 11:21:40	R_8PBiXcJ8DFYpmWP	anonymous	IT	4	2	1	12	1	1	2	2	5	1	3	2	1	1,7	2	3	3,4,6	3	4	1	1	1	4	4	4	1,4,7	1
2024-12-13 11:19:28	2024-12-13 11:23:06	0	100	217	1	2024-12-13 11:23:06	R_2xZQyL4qVMxeAFP	anonymous	IT	4	2	1	6	1	1	1	2	3	1	5	2	5	1,3	2	3	2,3,4	3	5	1	1	1	4	4	4	1,4,5,7,8	1
2024-12-13 11:19:38	2024-12-13 11:24:07	0	100	269	1	2024-12-13 11:24:08	R_2X714FUftnQtB1B	anonymous	IT	4	2	1	12	1	2	4	1	1	1	7	1	5	1,2,4	2	3	3	3	4	1	2	1	4	3	4	1,4,7,9	1
2024-12-13 11:18:33	2024-12-13 11:24:25	0	100	351	1	2024-12-13 11:24:25	R_8wT7oxFMKFoVW2l	anonymous	IT	4	2	2	4	1	2	1	1	5	1	5	3	3	1	1	1	2	6	3	1	2	2	2	4	4	1,3,4,5,7,8,9	3
2024-12-13 11:35:03	2024-12-13 11:38:03	0	100	180	1	2024-12-13 11:38:04	R_81yhjPyxWJGcYNz	anonymous	IT	4	2	2	7	1	1	4	1	5	1	3	2	1	1,3	1	1	1,2,5	3	3	1	1	1	4	4	4	1,4,8	1
2024-12-13 11:37:13	2024-12-13 11:39:57	0	100	164	1	2024-12-13 11:39:58	R_2UYPoMwyz6w8XBG	anonymous	IT	4	2	2	11	1	2	2	2	3	1	3	1	3	1,7	2	1	4,6	3	4	2	2	1	5	4	4	1,3,4,5,7,8,9	2
2024-12-13 11:36:52	2024-12-13 11:40:10	0	100	198	1	2024-12-13 11:40:11	R_8WZkCxaCAMseyHL	anonymous	IT	4	3	2	11	1	1	4	1	1	1	3	3	3	1	2	1	2,4	3	2	1	1	2	4	2	4	9	1
2024-12-13 11:36:17	2024-12-13 11:40:41	0	100	264	1	2024-12-13 11:40:42	R_2DJ6FXRw9vWrjbX	anonymous	IT	4	2	1	12	1	2	2	1	4	1	3	2	5	1	1	1	4	5	5	1	1	1	4	4	4	3,4,5,7	1
2024-12-13 11:38:50	2024-12-13 11:41:07	0	100	136	1	2024-12-13 11:41:07	R_8Y64eALmeJ8JmjZ	anonymous	IT	4	2	1	7	1	2	4	1	1	6	1	3	3	4	2	3	5	5	5	1	1	1	4	4	4	1,3,4,5,7,8,9	2
2024-12-13 11:33:09	2024-12-13 11:41:12	0	100	483	1	2024-12-13 11:41:13	R_8TLFXqTEKNrfbBq	anonymous	IT	4	2	1	7	2	1	4	1	4	1	3	2	3	1,2,7	2	3	3,4	5	5	1	1	1	4	4	4	1,3,4,5,7,8,9	1
2024-12-13 11:39:18	2024-12-13 11:43:37	0	100	259	1	2024-12-13 11:43:38	R_2jRwTki33Qt4UpP	anonymous	IT	4	3	1	12	1	2	4	2	4	1	7	1	3	1,2,3	2	1	2,3,4	3	5	1	1	1	4	4	4	1,3,4,5,7,8,9	2
2024-12-13 11:40:35	2024-12-13 11:44:06	0	100	210	1	2024-12-13 11:44:07	R_8XgkusFiUMQB5Sp	anonymous	IT	4	3	2	11	1	2	4	1	1	1	3	2	3	1	2	3	2	6	2	1	1	1	3	4	3	4	1
2024-12-13 11:41:46	2024-12-13 11:44:20	0	100	154	1	2024-12-13 11:44:20	R_8rkmhjHnCCkmI7T	anonymous	IT	4	1	2	11	9	2	5	2	5	1	5	2	5	1	2	3	2	3	3	1	1	1	4	4	4	4,5,7,8,9	2
2024-12-13 11:44:22	2024-12-13 11:47:01	0	100	159	1	2024-12-13 11:47:02	R_2N1VAU84o4VxACW	anonymous	IT	4	2	1	12	1	2	2	1	3	1	5	2	3	1	1	2	2,3,4	3	4	2	1	1	4	4	4	1,3,4,5,7,8,9	2
2024-12-13 11:44:49	2024-12-13 11:48:39	0	100	229	1	2024-12-13 11:48:39	R_82KqMexUd5S94t6	anonymous	IT	4	3	2	6	1	2	3	1	1	1	5	3	3	4	2	3	5	5	5	1	1	2	4	4	4	7,9	1
2024-12-13 11:44:16	2024-12-13 11:50:19	0	100	362	1	2024-12-13 11:50:20	R_8IRBGC9l6Sp3DCr	anonymous	IT	4	4	1	4	7	2	2	1	1	3	7	1	3	1	2	3	4	5	5	1	1	1	4	4	4	3,4,7,9	2
2024-12-13 11:45:53	2024-12-13 11:52:59	0	100	426	1	2024-12-13 11:53:00	R_2CBCKwlJyeTcyf8	anonymous	IT	4	3	2	4	1	2	3	1	1	1	5	2	3	1	2	1	2,4	3	4	1	1	2	2	3	4	1,3,4,5,7,8,9	2
2024-12-13 11:18:18	2024-12-13 11:53:01	0	100	2082	1	2024-12-13 11:53:01	R_8YQSh5jaCm1tN5s	anonymous	IT	4	3	2	7	1	2	4	1	4	1	3	1	3	1,2,3	1	1	2,4,6	3	3	1	1	1	3	4	4	3,4,5,7,9	2
2024-12-13 11:53:48	2024-12-13 12:00:09	0	100	381	1	2024-12-13 12:00:10	R_8Lp5JW3PVh68dJQ	anonymous	IT	4	2	1	11	1	1	2	2	2	1	3	1	5	1,7	1	2	2,6	3	4	1	1	1	4	3	4	3,4,5,9	1
2024-12-13 11:55:35	2024-12-13 12:00:48	0	100	312	1	2024-12-13 12:00:48	R_8s7kuQTwfEEWp3B	anonymous	IT	4	2	2	4	1	2	2	1	1	1	7	1	3	1,3	2	3	2	3	4	1	2	1	4	4	4	4,5,7	2
2024-12-13 11:57:17	2024-12-13 12:02:34	0	100	317	1	2024-12-13 12:02:35	R_8ZQ8cDZQ2EZBfxL	anonymous	IT	4	3	1	7	1	2	1	1	1	3	7	1	3	1,2	2	3	2,3,4	5	5	1	1	1	4	4	4	4,5,7,9	1
2024-12-13 11:58:15	2024-12-13 12:03:04	0	100	288	1	2024-12-13 12:03:04	R_2h5RloeGXX0q8hf	anonymous	IT	4	2	1	7	1	2	2	2	2	1	7	2	1	4	2	2	3	5	5	1	1	1	4	4	4	1,3,4,5,7	1
2024-12-13 12:00:51	2024-12-13 12:03:44	0	100	172	1	2024-12-13 12:03:44	R_2rCHY3HcZYqHWfh	anonymous	IT	4	2	2	12	1	2	3	1	4	1	5	3	5	4	2	1	5	5	4	1	1	1	4	4	4	4	1
2024-12-13 11:58:18	2024-12-13 12:04:33	0	100	375	1	2024-12-13 12:04:34	R_8Rk6OJk0fkmH5hn	anonymous	IT	4	3	1	12	1	2	2	1	4	1	3	2	1	1,2	2	3	2	3	3	1	1	1	4	4	4	4,5,7,8,9	1
2024-12-13 12:02:43	2024-12-13 12:05:15	0	100	151	1	2024-12-13 12:05:16	R_8saw1qakfg5lv9t	anonymous	IT	4	2	1	11	1	2	2	2	4	1	7	2	3	7	2	3	6	5	5	1	1	1	4	4	4	4,5,7	2
2024-12-13 12:04:09	2024-12-13 12:07:10	0	100	181	1	2024-12-13 12:07:10	R_8PiQK8Z8Oc82kAi	anonymous	IT	4	2	2	11	1	2	1	2	3	3	3	3	3	1	2	3	4	5	5	1	1	1	4	4	4	3,4,5,7,8,9	2
2024-12-13 12:02:49	2024-12-13 12:07:31	0	100	281	1	2024-12-13 12:07:31	R_80crRhEGRDCmgD2	anonymous	IT	4	4	1	4	1	2	2	1	1	1	3	2	3	1,7	2	3	3,4	5	5	1	1	1	4	4	4	1,3,4,5,7	1
2024-12-13 12:06:01	2024-12-13 12:10:22	0	100	260	1	2024-12-13 12:10:22	R_8k1hUTaLdzlIDmx	anonymous	IT	4	2	1	12	1	2	2	2	3	1	3	2	5	1,3,4	2	3	2,3,4,6	5	5	1	1	1	4	4	4	1,4,5,9	1
2024-12-13 12:07:28	2024-12-13 12:11:09	0	100	221	1	2024-12-13 12:11:10	R_2DvCHpMpJc87Tfp	anonymous	IT	4	2	2	12	1	2	3	2	3	1	3	2	3	1,3,7	2	1	5	6	1	1	1	1	4	4	3	1,3,5	1
2024-12-13 12:15:35	2024-12-13 12:18:08	0	100	153	1	2024-12-13 12:18:09	R_2oAZRLJfwqHXDNW	anonymous	IT	4	2	1	11	1	1	1	1	3	1	3	3	3	1,4	2	3	2,3,6	3	4	1	1	1	5	4	4	4,7,9	2
2024-12-13 12:16:29	2024-12-13 12:19:48	0	100	199	1	2024-12-13 12:19:49	R_2m46hFnOBLzSdTZ	anonymous	IT	4	2	1	11	9	2	2	2	3	1	7	2	3	1	2	1	5	2	2	1	1	1	4	4	4	1,3,4	1
2024-12-13 12:21:00	2024-12-13 12:25:17	0	100	256	1	2024-12-13 12:25:17	R_8PtCrks20BaGd1C	anonymous	IT	4	2	1	12	1	2	2	2	5	1	2	3	3	1,7	2	3	2,3,4	6	2	1	1	1	3	4	3	1,4,5,7,9	2
2024-12-13 12:26:01	2024-12-13 12:30:16	0	100	255	1	2024-12-13 12:30:17	R_2g17NN0rftVpGYj	anonymous	IT	4	2	1	4	1	2	2	1	4	1	7	1	3	1	2	1	5	6	1	1	1	1	4	4	4	7	3
2024-12-13 12:29:08	2024-12-13 12:32:34	0	100	206	1	2024-12-13 12:32:34	R_2onhGW1tGwQyY5X	anonymous	IT	4	2	1	11	1	1	2	2	2	4	7	1	3	1	2	3	3,4	5	5	1	1	1	3	4	4	1,3,4,7	2
2024-12-13 11:49:17	2024-12-13 12:32:51	0	100	2613	1	2024-12-13 12:32:52	R_8dNiHJMwHTdsDfp	anonymous	IT	4	2	1	12	1	2	2	1	1	1	5	3	3	1,2,7	2	3	3,4,6	3	5	1	2	1	3	4	4	3,4,5	1
2024-12-13 12:28:00	2024-12-13 12:33:46	0	100	345	1	2024-12-13 12:33:47	R_8VjSG7Ue5o4cC3w	anonymous	IT	4	2	1	7	1	2	3	1	4	1	5	3	5	7	1	2	6	3	3	1	1	1	3	4	4	7	3
2024-12-13 12:21:43	2024-12-13 12:34:01	0	100	737	1	2024-12-13 12:34:01	R_8siSfKoQPhqVx0a	anonymous	IT	4	3	2	3	1	2	4	1	4	1	7	2	3	1,7	2	3	2,3	5	3	1	1	1	2	3	4	3,4	1
2024-12-13 12:31:13	2024-12-13 12:34:26	0	100	192	1	2024-12-13 12:34:26	R_8uTCWkTiuZ63zgv	anonymous	IT	4	1	1	6	1	2	3	2	1	1	5	2	3	1,4	2	3	3,4,6	3	4	1	1	1	4	4	4	3,4,5,7,8	1
2024-12-13 12:30:30	2024-12-13 12:35:15	0	100	284	1	2024-12-13 12:35:16	R_8d79Y3yoMxFcCyh	anonymous	IT	4	3	2	2	1	2	4	1	4	1	3	2	3	1	2	1	3	3	2	1	1	1	4	3	4	4	2
2024-12-13 12:30:56	2024-12-13 12:37:04	0	100	367	1	2024-12-13 12:37:04	R_8mb21zHeP7F6Erg	anonymous	IT	4	3	1	11	1	2	3	1	1	1	3	1	3	1	2	1	5	6	2	1	1	1	4	4	4	7	1
2024-12-13 12:38:00	2024-12-13 12:41:49	0	100	228	1	2024-12-13 12:41:49	R_2DU15cdxQOdnxoN	social	IT	4	4	2	11	1	2	3	2	5	1	5	2	3	1	2	3	2,3	3	4	1	1	1	4	4	4	3,4,5,7	2
2024-12-13 12:39:13	2024-12-13 12:43:08	0	100	234	1	2024-12-13 12:43:08	R_8EpbQcQ40TFhzdr	anonymous	IT	4	3	2	7	1	2	2	1	4	1	7	2	3	1,4	2	3	2,6	5	3	1	1	2	4	4	4	3,4,5,8,9	1
2024-12-13 12:40:29	2024-12-13 12:44:26	0	100	237	1	2024-12-13 12:44:27	R_8BRERMgWTrykhj6	anonymous	IT	4	2	1	7	1	2	2	2	3	1	3	2	3	1,7	2	3	3,4,6	3	4	1	1	1	4	4	4	7	2
2024-12-13 12:46:58	2024-12-13 12:49:29	0	100	150	1	2024-12-13 12:49:29	R_22XNjQxN8C4EH4C	anonymous	IT	4	1	1	7	9	1	5	1	2	1	7	2	3	1	2	3	4	3	4	1	1	1	4	4	4	3,4,5,7	1
2024-12-13 12:43:43	2024-12-13 12:50:10	0	100	387	1	2024-12-13 12:50:10	R_2D8rd4hGJt3mZHj	anonymous	IT	4	3	1	4	1	2	3	2	4	1	7	2	3	1,3	2	1	5	3	4	1	1	1	4	4	4	1,3,7	1
2024-12-13 12:45:45	2024-12-13 12:51:16	0	100	331	1	2024-12-13 12:51:18	R_82E8AJdWpZwsr7n	anonymous	IT	4	3	2	6	1	1	1	1	4	1	5	2	3	1,3,4	2	3	3,4,6	3	4	1	1	1	4	4	4	1,7	2
2024-12-13 12:47:33	2024-12-13 12:51:31	0	100	237	1	2024-12-13 12:51:32	R_8ZDlPmtJSDg0YEB	anonymous	IT	4	3	2	12	1	2	3	2	1	3	7	1	3	7	2	1	6	5	5	1	1	2	4	4	4	5,7,9	2
2024-12-13 12:46:26	2024-12-13 12:52:45	0	100	379	1	2024-12-13 12:52:46	R_22eZjF04Y7xd9Ef	anonymous	IT	4	3	1	4	1	2	4	1	1	1	7	1	3	1,2	2	3	2,3	3	2	2	1	1	3	2	3	4,5,9	3
2024-12-13 12:49:46	2024-12-13 12:54:14	0	100	268	1	2024-12-13 12:54:15	R_82Yrhbdh0w2pfK0	anonymous	IT	4	3	1	4	1	2	2	2	1	1	3	2	3	7	2	3	6	3	5	1	1	1	3	4	4	4,5	3
2024-12-13 12:46:34	2024-12-13 12:55:17	0	100	523	1	2024-12-13 12:55:18	R_8QDX8MdN1n5KJuB	anonymous	IT	4	2	1	12	1	1	1	2	3	4	7	2	3	7	1	1	6	5	5	1	1	1	4	4	4	4,5,7	2
2024-12-13 12:51:51	2024-12-13 12:56:38	0	100	287	1	2024-12-13 12:56:39	R_2lLkbkWAbKd6OHz	anonymous	IT	4	4	1	11	1	2	1	2	5	1	5	3	3	1	2	1	2,4	3	3	1	2	1	4	4	4	4,7,9	2
2024-12-13 12:54:44	2024-12-13 12:57:35	0	100	170	1	2024-12-13 12:57:35	R_8CmsV7RcfmMVfHw	anonymous	IT	4	2	1	12	1	1	2	2	3	1	3	2	3	1,4	2	3	2,3	3	3	1	1	1	4	4	4	5,7,9	1
2024-12-13 12:53:06	2024-12-13 12:58:18	0	100	312	1	2024-12-13 12:58:19	R_8d0kKD0UIIOCrFY	anonymous	IT	4	1	2	4	1	1	4	1	4	1	7	2	3	4	2	3	6	3	2	1	1	1	4	4	3	4,5,8	2
2024-12-13 12:53:01	2024-12-13 12:58:55	0	100	354	1	2024-12-13 12:58:55	R_2TnO2XRS5JnlctC	anonymous	IT	4	4	1	3	7	1	2	2	4	1	3	2	3	7	1	1	6	5	5	1	1	1	3	4	4	1,3,4,5,7	1
2024-12-13 12:54:54	2024-12-13 13:01:56	0	100	422	1	2024-12-13 13:01:57	R_8X4cBEeAbXafzM8	anonymous	IT	4	1	1	4	9	1	4	1	5	1	7	1	3	3,4	2	3	4,6	3	5	1	1	1	4	3	3	1,4,5,7	1
2024-12-13 12:58:25	2024-12-13 13:02:37	0	100	252	1	2024-12-13 13:02:38	R_8WrR3KL179Hxm5X	anonymous	IT	4	1	1	4	9	2	3	1	2	8	3	3	3	2	1	1	2	3	1	1	1	1	4	3	4	1,3,4,5,7	1
2024-12-13 12:58:10	2024-12-13 13:04:18	0	100	367	1	2024-12-13 13:04:18	R_2guAyIGeZfWF1Kd	anonymous	IT	4	4	1	7	7	2	1	1	1	1	7	1	1	1,2,7	2	3	2,3,4,6	3	4	1	1	1	4	4	4	5,7	2
2024-12-13 13:00:03	2024-12-13 13:04:20	0	100	257	1	2024-12-13 13:04:21	R_83yin16a0LSkrLC	anonymous	IT	4	4	2	4	1	1	2	2	4	1	7	2	3	1	2	1	4	5	4	1	1	1	4	4	4	7,8	2
2024-12-13 13:00:40	2024-12-13 13:04:28	0	100	227	1	2024-12-13 13:04:29	R_2tfTCVK4aTdkHxn	anonymous	IT	4	4	1	4	1	2	2	1	5	1	3	3	3	1,5	2	3	3,4	5	4	1	1	2	4	3	4	1,4,5,7	2
2024-12-13 13:03:52	2024-12-13 13:08:07	0	100	255	1	2024-12-13 13:08:08	R_8KgawOfEfg6FKON	anonymous	IT	4	3	1	3	1	2	5	1	5	1	3	2	3	4	1	1	2,3	3	5	1	1	1	4	4	4	3,4,5,7	2
2024-12-13 12:55:42	2024-12-13 13:08:14	0	100	751	1	2024-12-13 13:08:14	R_2KfG3FXJKUj53rC	anonymous	IT	4	2	2	11	1	2	2	1	2	1	3	1	5	2	2	3	3	3	4	2	1	1	4	3	2	1,4,5,7,9	1
2024-12-13 13:05:52	2024-12-13 13:08:33	0	100	161	1	2024-12-13 13:08:33	R_8NmlWOjOmXNBBZL	anonymous	IT	4	3	1	4	1	1	4	1	1	3	3	2	5	1	2	1	2	3	4	1	1	1	4	4	4	1,4,5,9	1
2024-12-13 13:05:14	2024-12-13 13:09:07	0	100	232	1	2024-12-13 13:09:07	R_8zrR2Du2mrUOld7	anonymous	IT	4	2	1	4	1	2	3	2	4	4	7	2	3	4	2	3	4,6	5	5	1	1	1	3	3	4	4,5,7	2
2024-12-13 13:04:51	2024-12-13 13:12:16	0	100	444	1	2024-12-13 13:12:16	R_245DDRoyb4PEFX9	anonymous	IT	4	3	1	7	1	2	1	2	3	1	5	2	5	1	2	3	3	3	3	1	1	1	4	4	4	1,3,4,7	2
2024-12-13 13:06:29	2024-12-13 13:12:25	0	100	356	1	2024-12-13 13:12:25	R_81mGBKka3JtKmEH	anonymous	IT	4	1	1	4	9	1	4	1	1	1	7	1	5	1,7	1	2	3,4,6	3	5	1	1	1	4	4	4	1,3,4,5,7	1
2024-12-13 13:08:44	2024-12-13 13:12:56	0	100	251	1	2024-12-13 13:12:56	R_2I62AcobzbG1Qf3	anonymous	IT	4	3	1	4	1	2	5	1	5	4	7	1	3	1	2	3	3,4	5	4	1	1	1	4	4	4	7	2
2024-12-13 13:11:01	2024-12-13 13:14:26	0	100	204	1	2024-12-13 13:14:26	R_8Tx9FB9XXECeZPj	social	IT	4	3	1	4	1	2	2	2	4	1	7	2	3	7	2	3	2	3	4	1	2	1	4	3	4	4,5,9	1
2024-12-13 13:10:08	2024-12-13 13:15:22	0	100	314	1	2024-12-13 13:15:23	R_2g3oIAz3qmSAuU9	anonymous	IT	4	3	1	12	1	2	5	2	3	1	7	1	1	1	2	3	2,3	3	4	1	1	1	3	4	2	5,7	2
2024-12-13 13:08:18	2024-12-13 13:16:49	0	100	511	1	2024-12-13 13:16:49	R_2otlf8CwSB3zPdA	anonymous	IT	4	3	1	4	1	2	4	1	5	1	5	2	5	4	2	3	4	6	4	1	1	1	5	4	4	1,3,4,5,7,9	1
2024-12-13 13:14:22	2024-12-13 13:16:53	0	100	151	1	2024-12-13 13:16:53	R_2VpgWYow73PZVoR	anonymous	IT	4	3	2	12	1	2	5	1	5	1	7	1	3	5,6,7	2	3	4,6	3	4	1	1	2	4	4	4	7,9	1
2024-12-13 13:13:41	2024-12-13 13:17:21	0	100	219	1	2024-12-13 13:17:21	R_8LhkqX5waD6Qbct	anonymous	IT	4	3	1	12	1	1	4	1	3	1	3	2	3	1	2	3	2,3	3	3	1	1	1	4	4	4	3,4,5	1
2024-12-13 13:14:43	2024-12-13 13:17:44	0	100	180	1	2024-12-13 13:17:44	R_83kAqibEzqQT6Vo	anonymous	IT	4	1	2	4	9	1	5	2	1	1	7	1	5	1,5,4	2	3	4,6	5	4	1	1	1	4	5	4	3,4,5	1
2024-12-13 13:14:35	2024-12-13 13:20:03	0	100	327	1	2024-12-13 13:20:03	R_23BfYA1PtQHPjcn	anonymous	IT	4	2	2	4	1	2	2	2	1	1	7	1	5	1	2	1	2	6	1	1	1	1	2	2	1	5	3
2024-12-13 13:17:21	2024-12-13 13:21:38	0	100	256	1	2024-12-13 13:21:38	R_8KdQnOP8xq31OYX	social	IT	4	3	1	3	8	2	4	1	5	1	3	3	3	7	2	3	6	3	5	1	1	1	4	4	4	1,4,5,7,9	2
2024-12-13 13:18:39	2024-12-13 13:23:08	0	100	268	1	2024-12-13 13:23:09	R_8kUrwDUYlH3d4QW	anonymous	IT	4	3	2	11	1	2	4	2	5	1	7	1	3	1	2	3	2,5	3	3	1	1	1	4	4	4	1,3,4,5,7,8,9	3
2024-12-13 13:18:57	2024-12-13 13:23:30	0	100	273	1	2024-12-13 13:23:31	R_22sGwKOLGbT5WYV	anonymous	IT	4	3	2	11	1	2	4	1	1	1	3	2	3	1	2	1	5	6	3	1	1	1	2	5	3	1,7	2
2024-12-13 13:17:46	2024-12-13 13:23:58	0	100	372	1	2024-12-13 13:23:58	R_88TioUnXXDlQYNf	anonymous	IT	4	3	1	12	1	1	1	2	1	8	5	2	3	3,5	2	3	3,4,6	5	4	1	1	1	4	4	4	4,5,7,9	2
2024-12-13 13:19:35	2024-12-13 13:24:15	0	100	280	1	2024-12-13 13:24:15	R_8AjoOtwGieKWHJL	anonymous	IT	4	2	1	11	1	2	3	1	5	1	3	2	5	1	2	1	2,3	3	5	1	1	1	4	4	4	1,3,4,5,7	2
2024-12-13 13:20:17	2024-12-13 13:25:38	0	100	321	1	2024-12-13 13:25:39	R_2J2fYacFZ6IO4z2	anonymous	IT	4	3	1	12	1	2	3	1	3	3	3	3	3	5,6	2	3	4	5	5	1	1	1	3	1	3	1,4,7,9	3
2024-12-13 13:19:04	2024-12-13 13:25:45	0	100	400	1	2024-12-13 13:25:45	R_8KCTiVJyRr4gRhW	anonymous	IT	4	3	1	11	1	2	3	2	1	1	5	3	3	7	1	2	2,3	3	5	1	2	2	4	4	4	1,4,9	2
2024-12-13 13:19:33	2024-12-13 13:27:02	0	100	448	1	2024-12-13 13:27:02	R_8jwYEAO95t9AYbT	anonymous	IT	4	2	2	4	1	2	2	1	1	1	2	2	3	1,7	2	3	4	3	5	1	1	1	4	3	4	4,5	2
2024-12-13 13:23:28	2024-12-13 13:27:08	0	100	219	1	2024-12-13 13:27:09	R_8Tt991vapcXkW3o	anonymous	IT	4	2	1	6	1	2	3	1	4	1	3	3	3	4	1	1	2,3,4	3	2	1	1	1	2	3	4	1,5,7	2
2024-12-13 13:25:44	2024-12-13 13:29:30	0	100	225	1	2024-12-13 13:29:30	R_2DzQkdRVSsgRNRv	anonymous	IT	4	3	1	11	1	1	3	1	1	1	7	2	3	1,2,3,5,7,4	2	3	2,3,4,6	5	4	1	1	1	3	3	4	1,4,5,7,9	2
2024-12-13 13:26:39	2024-12-13 13:30:05	0	100	205	1	2024-12-13 13:30:07	R_2ZEtEjov8itvVoO	anonymous	IT	4	2	1	7	9	1	4	2	5	4	2	3	3	3,4	2	3	6	3	4	1	1	1	4	4	4	4,8,9	1
2024-12-13 13:25:43	2024-12-13 13:32:13	0	100	389	1	2024-12-13 13:32:13	R_8rlGPHUKZCouttW	anonymous	IT	4	2	1	11	1	1	3	1	3	1	3	2	3	1	2	1	2,3,4	5	5	1	2	1	4	4	4	4,5,7,9	2
2024-12-13 13:29:28	2024-12-13 13:32:57	0	100	209	1	2024-12-13 13:32:58	R_80xy1VFmybuMXAZ	anonymous	IT	4	2	1	4	9	2	4	1	5	1	3	1	1	1	2	3	2,3	3	4	1	1	1	4	3	4	3,4,5,7,8	1
2024-12-13 13:29:30	2024-12-13 13:33:50	0	100	260	1	2024-12-13 13:33:51	R_2RsWfrE0MFNwXYC	anonymous	IT	4	2	1	7	9	1	5	1	4	1	7	2	5	7,4	2	3	6	3	5	1	2	1	3	3	4	3,4,5,7	1
2024-12-13 13:29:24	2024-12-13 13:33:57	0	100	272	1	2024-12-13 13:33:57	R_2I7dm8Uvmli1i7v	anonymous	IT	4	3	1	12	1	1	5	1	5	1	7	1	3	1,7	2	3	4	3	4	1	1	1	4	5	4	7,8,9	2
2024-12-13 13:31:14	2024-12-13 13:35:00	0	100	226	1	2024-12-13 13:35:01	R_8LtElsUg7AejZQj	anonymous	IT	4	2	1	11	9	2	4	2	2	1	2	2	1	1,3	2	2	5	6	3	1	1	2	5	4	5	7	2
2024-12-13 13:31:47	2024-12-13 13:37:26	0	100	339	1	2024-12-13 13:37:27	R_8QG7HhML51un3vb	anonymous	IT	4	5	2	2	7	2	2	2	4	1	7	2	3	7	2	3	6	3	5	1	1	1	3	3	3	1,5	2
2024-12-13 13:29:09	2024-12-13 13:40:39	0	100	690	1	2024-12-13 13:40:40	R_257G9nSD6zsRqPn	anonymous	IT	4	1	1	7	1	2	2	2	3	4	7	2	1	1,3	2	3	3,4	3	3	1	1	1	4	3	4	4,5,7,9	1
2024-12-13 13:37:21	2024-12-13 13:41:00	0	100	218	1	2024-12-13 13:41:00	R_8qgS5LQcjuFlTg7	anonymous	IT	4	3	1	4	1	2	4	1	5	1	3	2	3	1,7	2	3	4	3	5	1	1	2	3	4	5	4,7	1
2024-12-13 13:35:41	2024-12-13 13:41:13	0	100	332	1	2024-12-13 13:41:14	R_2DvUT48sQemxBe1	anonymous	IT	4	2	2	11	1	1	1	2	1	1	5	3	5	1,7	2	3	5	3	3	1	2	1	4	4	4	5,8,9	1
2024-12-13 13:37:16	2024-12-13 13:42:13	0	100	296	1	2024-12-13 13:42:13	R_2EzopPE1JMXM5Pj	anonymous	IT	4	2	1	7	1	2	4	2	5	1	7	1	3	1,7	2	3	3,4,6	3	4	1	1	1	4	4	4	1,3,4,5,7,8,9	2
2024-12-13 13:39:45	2024-12-13 13:42:50	0	100	184	1	2024-12-13 13:42:50	R_8QPRZO2XPSqUCrF	anonymous	IT	4	3	2	4	1	2	3	1	5	1	3	1	3	1,3,7	2	3	2,3,4	3	4	1	1	1	4	4	4	1,3,4,5,7,8,9	2
2024-12-13 13:34:48	2024-12-13 13:43:40	0	100	532	1	2024-12-13 13:43:40	R_8eqyP5o4kvxlfbJ	anonymous	IT	4	2	2	7	9	2	5	2	4	1	7	1	5	1	2	3	2,3	3	5	1	2	1	4	5	5	3,7,8,9	2
2024-12-13 13:38:57	2024-12-13 13:44:20	0	100	322	1	2024-12-13 13:44:20	R_2n2yUBnDJuRqXBM	anonymous	IT	4	3	1	4	1	2	3	1	5	1	3	2	3	4	1	1	2	5	4	1	1	1	4	3	4	4,5,7	1
2024-12-13 13:38:18	2024-12-13 13:44:36	0	100	377	1	2024-12-13 13:44:36	R_8X5rOHnQp8Mn34f	anonymous	IT	4	4	1	3	7	2	2	2	4	1	3	2	3	2	2	3	3	3	4	1	1	1	4	4	4	4,5,7	1
2024-12-13 13:40:32	2024-12-13 13:45:13	0	100	280	1	2024-12-13 13:45:13	R_2KwfA7JEc6mmRfA	anonymous	IT	4	3	1	4	1	2	1	2	5	1	5	1	3	1	2	1	4	3	5	1	1	1	4	4	4	3,9	2
2024-12-13 13:43:29	2024-12-13 13:46:09	0	100	159	1	2024-12-13 13:46:10	R_8B547h4jvHj0z9z	anonymous	IT	4	3	2	4	1	1	2	2	1	1	7	2	3	1	2	2	2,3,4	3	5	1	1	1	4	4	4	1,3,4	2
2024-12-13 13:42:00	2024-12-13 13:46:20	0	100	260	1	2024-12-13 13:46:20	R_2c2uo3PpPX4vXde	anonymous	IT	4	2	1	7	1	1	2	2	5	1	7	1	3	1	2	2	4	3	3	1	1	1	4	3	4	4,9	2
2024-12-13 13:42:30	2024-12-13 13:46:26	0	100	235	1	2024-12-13 13:46:27	R_2HZgkvKrbxwzOsr	anonymous	IT	4	2	1	7	1	1	4	1	4	1	3	3	3	1,7	2	3	4	3	5	1	1	1	4	3	4	3,4,7,9	1
2024-12-13 13:42:56	2024-12-13 13:46:58	0	100	242	1	2024-12-13 13:46:58	R_2lJ4AkVdGrqfnXz	anonymous	IT	4	2	1	4	1	2	4	1	5	1	3	2	3	1,7	2	1	2,3,4,6	3	4	1	1	1	4	4	4	4,5,7,9	1
2024-12-13 13:42:16	2024-12-13 13:47:09	0	100	293	1	2024-12-13 13:47:10	R_2yLBOSpMRSp0zAZ	anonymous	IT	4	2	1	7	1	2	5	1	5	1	1	3	3	5	2	2	5	3	5	1	1	2	5	5	5	9	2
2024-12-13 13:41:08	2024-12-13 13:48:57	0	100	468	1	2024-12-13 13:48:58	R_8gnzky0z0mw95Rf	anonymous	IT	4	4	1	2	7	2	2	1	1	1	7	1	3	7	2	1	2,3,6	5	5	1	1	1	4	4	4	1,9	1
2024-12-13 13:37:21	2024-12-13 13:49:41	0	100	739	1	2024-12-13 13:49:41	R_2zTO7YSIpmEdPUX	anonymous	IT	4	3	1	11	1	2	4	1	3	1	3	2	3	1,4	2	3	2,3,4	3	4	1	1	1	3	3	3	1,4,5,8,9	2
2024-12-13 13:42:42	2024-12-13 13:50:05	0	100	442	1	2024-12-13 13:50:06	R_2UYlOZRX0FdDG1M	anonymous	IT	4	3	2	4	1	2	3	2	4	1	3	1	3	7	2	3	5	3	5	1	1	1	5	5	5	3,4,7	3
2024-12-13 13:45:48	2024-12-13 13:50:47	0	100	298	1	2024-12-13 13:50:48	R_8HXiZqYIYKmd2wU	anonymous	IT	4	2	1	12	1	1	2	1	1	1	3	2	3	1,4	2	3	3,4,6	5	4	1	1	1	4	3	4	3,7,9	1
2024-12-13 13:48:23	2024-12-13 13:53:48	0	100	325	1	2024-12-13 13:53:49	R_238YmS7wBL7ClK7	anonymous	IT	4	1	2	7	9	1	5	2	3	3	7	1	5	1	2	3	3	6	4	2	1	1	4	2	3	4,7,9	3
2024-12-13 13:52:46	2024-12-13 13:56:09	0	100	203	1	2024-12-13 13:56:09	R_8qwyguXzXVwOCYA	anonymous	IT	4	3	1	12	1	1	1	2	1	1	3	2	5	1	2	3	2	3	4	1	1	1	4	4	4	4,5,7,9	2
2024-12-13 13:54:48	2024-12-13 13:58:35	0	100	227	1	2024-12-13 13:58:36	R_2svnIT0HjmDAuvQ	anonymous	IT	4	5	1	4	7	2	2	2	4	1	3	2	3	7	2	3	3	3	4	1	1	1	3	3	3	5	2
2024-12-13 13:40:18	2024-12-13 13:59:34	0	100	1156	1	2024-12-13 13:59:34	R_2ePCPkSFMze8nyV	anonymous	IT	4	3	1	7	1	2	4	1	1	1	3	2	5	7	2	3	6	3	4	1	1	2	3	3	2	1,4,5,7,8,9	1
2024-12-13 13:53:31	2024-12-13 14:01:45	0	100	494	1	2024-12-13 14:01:46	R_8rIGBK6YCow2cPc	anonymous	IT	4	2	2	7	9	1	5	2	3	1	1	3	1	4	1	1	5	3	5	1	2	1	4	3	3	3,4,5,7,9	2
2024-12-13 13:55:17	2024-12-13 14:02:23	0	100	425	1	2024-12-13 14:02:23	R_8b1Kxos330a0KcY	anonymous	IT	4	1	2	6	1	1	4	1	4	7	7	2	5	1,3,7	2	3	2,3,4,6	3	2	1	1	1	4	4	4	3,4,7	1
2024-12-13 13:56:33	2024-12-13 14:02:42	0	100	368	1	2024-12-13 14:02:42	R_2Kr1djpht3n2nIN	anonymous	IT	4	2	1	4	1	1	3	1	4	1	7	3	3	1	1	1	2	3	5	1	1	2	3	3	3	1,4	1
2024-12-13 13:55:32	2024-12-13 14:03:19	0	100	466	1	2024-12-13 14:03:19	R_2HzakbpHKVvIMGu	anonymous	IT	4	2	1	3	2	1	3	1	1	3	7	1	1	1,3	2	2	2,3,4	3	4	1	1	1	4	4	4	1,4,5,9	2
2024-12-13 14:01:44	2024-12-13 14:05:10	0	100	206	1	2024-12-13 14:05:10	R_2JDCOalqRWDCLsW	anonymous	IT	4	3	1	11	6	2	3	2	3	1	3	2	3	1,3,5	1	2	2,3,4	3	5	1	1	1	4	4	4	1,3,4,5,7,8,9	2
2024-12-13 13:58:17	2024-12-13 14:05:24	0	100	427	1	2024-12-13 14:05:25	R_2Gva3kyI39Ujm8t	anonymous	IT	4	3	1	11	1	2	4	2	1	1	3	3	3	1	2	1	2	3	3	1	1	2	2	3	3	1,4,7,9	3
2024-12-13 14:04:04	2024-12-13 14:06:21	0	100	137	1	2024-12-13 14:06:21	R_8jx8NZiHIAAcZQB	anonymous	IT	4	1	2	7	9	1	3	1	1	1	2	2	5	1	2	1	2	6	3	1	2	2	4	4	4	4,7,8,9	1
2024-12-13 13:57:46	2024-12-13 14:06:34	0	100	528	1	2024-12-13 14:06:35	R_2VKZ81PXqFm33nU	anonymous	IT	4	4	2	11	7	2	4	2	4	1	5	2	3	2,7	2	3	3,6	3	5	1	1	1	3	5	3	1,7	1
2024-12-13 13:59:51	2024-12-13 14:07:11	0	100	439	1	2024-12-13 14:07:11	R_8cfC9Fe93sF029b	anonymous	IT	4	2	2	4	1	2	2	2	5	1	2	3	3	4	2	1	3	3	5	1	1	1	3	4	4	4	1
2024-12-13 14:01:51	2024-12-13 14:07:27	0	100	336	1	2024-12-13 14:07:27	R_2VgyIlaqC77Px3m	anonymous	IT	4	3	1	12	1	2	4	1	1	1	5	2	3	1,2	2	1	2	6	2	1	1	1	4	4	4	1,4,7	1
2024-12-13 14:06:31	2024-12-13 14:11:04	0	100	272	1	2024-12-13 14:11:04	R_8NqdpiGdkQRQ9Gm	anonymous	IT	4	4	2	6	7	1	1	2	4	8	3	1	5	1,5	2	3	2,4	3	3	1	1	1	4	4	4	1,4,7,9	1
2024-12-13 14:08:59	2024-12-13 14:12:46	0	100	226	1	2024-12-13 14:12:46	R_8RWXdNRUzLO2Kir	anonymous	IT	4	2	1	4	2	1	1	2	5	4	7	1	3	1	2	2	4	5	5	1	1	1	4	4	4	3,9	2
2024-12-13 14:09:11	2024-12-13 14:12:59	0	100	227	1	2024-12-13 14:12:59	R_2EFrxrsnNr2cdzn	anonymous	IT	4	4	1	7	7	2	2	1	1	3	7	1	3	1	2	3	4	5	3	1	2	1	4	4	4	1	2
2024-12-13 14:07:50	2024-12-13 14:12:59	0	100	309	1	2024-12-13 14:13:01	R_8lIWIlaEkDpb3hf	social	IT	4	2	2	7	1	1	4	1	2	1	3	2	5	4	2	3	2	5	4	1	1	2	4	4	2	5,7	3
2024-12-13 13:57:01	2024-12-13 14:13:18	0	100	976	1	2024-12-13 14:13:18	R_2R2IgliMBAVt5PE	anonymous	IT	4	4	1	2	8	2	4	1	5	1	7	2	3	1,4	2	3	3	3	3	2	1	1	2	2	2	1,9	1
2024-12-13 14:00:32	2024-12-13 14:13:18	0	100	766	1	2024-12-13 14:13:19	R_8Eb0Jk5qvPlkhIi	anonymous	IT	4	4	1	6	7	2	2	2	4	3	5	2	3	1	2	3	3	3	4	1	1	1	3	3	3	8	1
2024-12-13 14:12:38	2024-12-13 14:15:54	0	100	196	1	2024-12-13 14:15:55	R_2NEf7dpKmHckcV2	anonymous	IT	4	2	1	7	1	2	2	2	3	1	7	1	3	2,5	2	1	2,3,4	5	5	1	1	1	4	4	4	5,7	1
2024-12-13 14:09:32	2024-12-13 14:18:54	0	100	561	1	2024-12-13 14:18:54	R_2o5zrpeboO8InsU	anonymous	IT	4	3	2	3	1	2	4	1	1	1	5	3	5	1	1	1	2	3	2	1	1	1	2	4	4	1,4,5,7,8	3
2024-12-13 14:16:06	2024-12-13 14:19:20	0	100	194	1	2024-12-13 14:19:21	R_8XwDXqPaefd9t3X	anonymous	IT	4	2	1	12	1	2	2	2	1	1	3	3	3	1,2,5	2	3	3,4	5	5	1	2	1	3	4	4	4,5,7,9	2
2024-12-13 14:20:48	2024-12-13 14:24:08	0	100	200	1	2024-12-13 14:24:08	R_8WJUwIRu9ATtNqV	anonymous	IT	4	2	2	7	1	2	5	1	3	1	5	2	5	1,7	1	2	2,3,6	3	4	1	1	1	4	3	3	3,4,5,7,8,9	2
2024-12-13 14:22:35	2024-12-13 14:25:25	0	100	170	1	2024-12-13 14:25:25	R_2IvsoyXpRAI42f7	anonymous	IT	4	3	1	11	1	2	4	2	1	1	3	1	3	1	2	3	3,4	3	3	1	2	1	4	4	4	4,5,9	1
2024-12-13 14:09:38	2024-12-13 14:25:42	0	100	964	1	2024-12-13 14:25:42	R_2VmsnaYM8ESBoXQ	social	IT	4	2	1	7	1	2	4	1	4	1	7	1	5	1,3,7	2	3	2,3	3	3	1	1	1	4	3	4	3,4,7	1
2024-12-13 14:23:16	2024-12-13 14:27:40	0	100	264	1	2024-12-13 14:27:41	R_2uQfi2xf3IyGGRp	anonymous	IT	4	3	2	12	1	1	3	1	1	1	3	2	3	1	2	1	2	3	4	2	1	1	4	3	4	3,4,7	3
2024-12-13 14:24:07	2024-12-13 14:28:03	0	100	236	1	2024-12-13 14:28:04	R_216xL45LsAN2k4p	anonymous	IT	4	2	1	4	9	2	5	1	5	1	2	3	3	7	2	3	4	3	4	1	1	1	3	4	4	7	3
2024-12-13 14:27:21	2024-12-13 14:29:39	0	100	137	1	2024-12-13 14:29:39	R_2QMnoYCyGDhqqcg	anonymous	IT	4	1	2	11	2	2	5	2	3	1	7	1	3	1	2	3	2	3	2	1	2	1	4	3	5	5,9	2
2024-12-13 14:24:00	2024-12-13 14:29:53	0	100	352	1	2024-12-13 14:29:53	R_2DCA5IHFFM8KpP3	anonymous	IT	4	4	1	4	7	2	2	1	4	1	3	2	5	1,7	2	2	3,4	5	5	1	1	1	4	4	4	1,5,7	2
2024-12-13 14:23:19	2024-12-13 14:30:11	0	100	411	1	2024-12-13 14:30:11	R_8dWMPfz7rYpSiDE	anonymous	IT	4	3	1	4	1	2	4	1	1	1	3	2	3	1,2	2	3	2	2	3	2	2	1	5	3	4	1,3,4,5	2
2024-12-13 14:28:04	2024-12-13 14:30:14	0	100	129	1	2024-12-13 14:30:14	R_2ipYFL8UcFauZCJ	anonymous	IT	4	3	1	12	1	1	4	1	1	1	7	1	5	1	2	3	3	3	5	2	1	1	4	4	4	3,4,5,7	1
2024-12-13 14:27:41	2024-12-13 14:31:41	0	100	239	1	2024-12-13 14:31:42	R_8dmf1NjPg3yZ3cl	anonymous	IT	4	1	1	7	9	2	5	1	2	1	5	2	3	1	2	3	2	6	1	1	2	1	4	4	4	5,8	1
2024-12-13 14:25:29	2024-12-13 14:32:22	0	100	412	1	2024-12-13 14:32:22	R_2ZPSM2eTsBBFcDW	anonymous	IT	4	2	2	11	1	1	1	2	5	7	3	3	3	1,2	2	1	2,3,4	3	4	1	1	1	4	3	4	3,4,5,9	2
2024-12-13 14:25:38	2024-12-13 14:33:21	0	100	462	1	2024-12-13 14:33:21	R_8mKnOZc2Np0ZxXg	anonymous	IT	4	4	2	3	7	2	2	1	4	1	7	2	3	7	2	3	3,6	5	5	1	1	1	4	4	4	4	1
2024-12-13 14:29:51	2024-12-13 14:33:49	0	100	237	1	2024-12-13 14:33:49	R_81pldP3wSs310Z7	anonymous	IT	4	2	2	12	1	2	2	2	1	1	3	2	1	1	2	3	5	2	4	1	1	1	1	4	4	3,4,5	2
2024-12-13 14:31:18	2024-12-13 14:35:53	0	100	274	1	2024-12-13 14:35:53	R_2mg5FgTzGsENCbz	anonymous	IT	4	3	1	4	1	2	4	1	4	7	3	2	3	7	2	3	6	3	5	1	1	2	5	3	4	5	1
2024-12-13 14:31:57	2024-12-13 14:36:55	0	100	297	1	2024-12-13 14:36:55	R_8CevUPC0KuAHFUG	anonymous	IT	4	3	2	4	1	2	4	1	4	1	5	3	3	1,7	1	2	2,3,6	3	3	1	1	1	2	4	4	4,5,7,8	2
2024-12-13 14:29:32	2024-12-13 14:37:07	0	100	454	1	2024-12-13 14:37:07	R_2FHWV0TpQ7QmLrr	anonymous	IT	4	3	1	6	1	2	3	2	1	1	3	2	3	2	2	3	2	3	3	1	1	1	4	4	4	4,7,8	1
2024-12-13 14:35:11	2024-12-13 14:37:37	0	100	146	1	2024-12-13 14:37:38	R_82IYdLGCJDvQ4bV	anonymous	IT	4	3	1	7	1	2	5	1	5	1	5	2	3	1,2	2	2	5	3	3	1	1	1	4	4	4	1,4,5,7,9	2
2024-12-13 14:36:58	2024-12-13 14:39:32	0	100	154	1	2024-12-13 14:39:33	R_8zRTy6ZcEqCQ6IF	anonymous	IT	4	3	1	12	1	2	4	2	5	1	7	2	3	1	2	3	2	2	1	2	2	2	5	5	4	1,4,7,8	1
2024-12-13 14:38:13	2024-12-13 14:41:46	0	100	213	1	2024-12-13 14:41:47	R_8kALT6cAMeyY3Fg	anonymous	IT	4	2	2	7	1	2	2	1	2	1	2	2	3	1	2	1	5	6	1	1	1	1	5	4	3	3,4,8	1
2024-12-13 14:38:42	2024-12-13 14:43:13	0	100	271	1	2024-12-13 14:43:13	R_8rq5fOOikPTCJY3	anonymous	IT	4	3	1	7	1	2	3	1	4	1	7	2	3	4	1	1	4	5	5	1	1	1	4	4	4	4,5,7,9	1
2024-12-13 14:39:16	2024-12-13 14:44:40	0	100	323	1	2024-12-13 14:44:41	R_8EJHlcAQDH7BeQp	anonymous	IT	4	3	1	6	1	2	2	1	1	3	3	2	3	7	1	1	2	3	5	1	2	1	4	5	5	5,7	1
2024-12-13 14:41:13	2024-12-13 14:44:54	0	100	221	1	2024-12-13 14:44:55	R_802e2DWNO5vaVZP	anonymous	IT	4	4	1	4	8	2	2	1	1	4	3	2	3	7	2	3	6	3	4	1	1	1	3	4	4	4,5,7	1
2024-12-13 14:44:36	2024-12-13 14:47:29	0	100	172	1	2024-12-13 14:47:29	R_2D041w00iwqsrQB	anonymous	IT	4	2	1	11	1	1	1	2	3	1	3	2	3	3,4	2	3	4,6	3	4	1	1	1	4	5	3	3,4,5,7	2
2024-12-13 14:48:24	2024-12-13 14:52:19	0	100	235	1	2024-12-13 14:52:20	R_2B8z13BXOdGoJah	anonymous	IT	4	2	1	4	1	2	4	1	4	1	5	2	3	7,4	2	3	6	3	5	1	1	1	4	4	4	3,4,5,7,9	2
2024-12-13 14:45:45	2024-12-13 14:52:27	0	100	401	1	2024-12-13 14:52:27	R_8wagxOyItnv5vyC	anonymous	IT	4	4	1	4	1	2	3	1	5	1	3	2	5	1	2	1	2	3	3	1	1	2	3	3	3	1,3,4,5	3
2024-12-13 14:49:15	2024-12-13 14:54:56	0	100	340	1	2024-12-13 14:54:56	R_2t9DrDp0Lywr49w	anonymous	IT	4	4	1	2	7	2	2	1	4	1	7	2	3	4	2	3	4	5	5	1	1	1	4	4	4	9	2
2024-12-13 14:53:25	2024-12-13 14:57:33	0	100	248	1	2024-12-13 14:57:33	R_8FbtEwHED8LcnV0	anonymous	IT	4	4	2	4	7	2	2	2	4	1	7	2	3	1,5	2	3	3,4	3	2	1	1	1	3	4	3	4,5,7	2
2024-12-13 14:55:04	2024-12-13 14:58:13	0	100	188	1	2024-12-13 14:58:14	R_2jp4iJWLqKifAwN	anonymous	IT	4	2	2	4	1	2	2	2	4	1	3	2	3	7	2	3	6	3	4	1	2	1	4	3	3	4,7,8,9	1
2024-12-13 14:50:13	2024-12-13 14:59:11	0	100	538	1	2024-12-13 14:59:12	R_2nPCaCtcD8lz9fe	anonymous	IT	4	2	1	11	1	2	4	2	3	1	7	1	1	1	2	3	5	3	2	2	2	1	3	5	3	3,4,5,7,8	1
2024-12-13 14:53:16	2024-12-13 14:59:52	0	100	396	1	2024-12-13 14:59:53	R_8N1VFLJoW0YOBSG	anonymous	IT	4	4	1	11	7	2	2	1	4	1	3	2	3	4	2	3	6	5	5	1	1	1	3	4	4	4,5,7	2
2024-12-13 14:59:03	2024-12-13 15:01:10	0	100	126	1	2024-12-13 15:01:11	R_2xeslETzgQ4czK1	anonymous	IT	4	2	2	11	1	2	4	1	2	1	7	1	3	1	2	3	2	3	2	3	2	1	4	5	3	8	2
2024-12-13 14:58:15	2024-12-13 15:02:35	0	100	260	1	2024-12-13 15:02:36	R_87Q15UoiSqMBrwB	anonymous	IT	4	2	2	11	9	2	4	1	5	1	5	3	3	1	2	3	2,5	3	3	1	1	1	5	3	4	3,7,8,9	3
2024-12-13 15:00:45	2024-12-13 15:04:07	0	100	202	1	2024-12-13 15:04:08	R_23IvY2PTwSKChMZ	anonymous	IT	4	4	1	11	7	2	2	2	1	1	3	2	3	5	1	1	4	5	5	1	1	1	4	4	4	1,4,5,7,8,9	1
2024-12-13 15:01:19	2024-12-13 15:04:53	0	100	214	1	2024-12-13 15:04:53	R_855MmLwme3IOLPH	anonymous	IT	4	1	1	12	2	2	3	2	1	1	7	1	5	3	2	3	2,3	3	3	1	1	1	1	3	1	1,5	1
2024-12-13 15:00:20	2024-12-13 15:04:56	0	100	276	1	2024-12-13 15:04:57	R_8SxeBIhZKmzQRev	anonymous	IT	4	3	2	12	1	2	4	1	3	1	5	2	3	1	2	3	4	3	5	1	2	1	4	3	4	1,3,4,5,7,8,9	2
2024-12-13 15:01:20	2024-12-13 15:05:27	0	100	246	1	2024-12-13 15:05:27	R_2wET3go4qEaBEw9	anonymous	IT	4	4	1	6	7	2	4	1	4	1	3	2	3	4	2	3	6	5	5	1	1	1	4	4	4	4,7,9	2
2024-12-13 15:01:57	2024-12-13 15:05:53	0	100	236	1	2024-12-13 15:05:54	R_2JwPmyLg5LydGsa	anonymous	IT	4	2	1	6	1	2	2	1	1	1	5	3	3	1	2	1	2,3	6	3	1	1	1	4	2	4	1,3,4,5	1
2024-12-13 15:05:01	2024-12-13 15:08:19	0	100	197	1	2024-12-13 15:08:19	R_8k1dRwD4xmQ3o4L	anonymous	IT	4	2	1	11	6	2	3	2	4	1	5	1	5	4	2	3	2	3	3	1	2	1	4	4	4	4,5	1
2024-12-13 15:07:27	2024-12-13 15:10:34	0	100	186	1	2024-12-13 15:10:34	R_8qJrMIxbNIVVUYi	anonymous	IT	4	1	2	7	9	2	4	2	5	7	3	1	5	1	2	3	5	3	4	2	2	2	2	4	4	4,7	3
2024-12-13 15:07:41	2024-12-13 15:11:53	0	100	252	1	2024-12-13 15:11:54	R_8MEZlK56SKdOg9J	anonymous	IT	4	3	2	12	1	2	4	1	3	1	3	2	3	1	2	1	3	3	3	1	1	2	4	4	4	1,3,5	1
2024-12-13 15:07:31	2024-12-13 15:11:57	0	100	266	1	2024-12-13 15:11:58	R_2goHzsj6EhowWYK	anonymous	IT	4	3	2	7	1	2	4	1	1	1	5	2	3	1,2	2	1	2	6	2	1	1	1	4	4	4	1,3,5,7,8,9	2
2024-12-13 15:09:39	2024-12-13 15:12:35	0	100	175	1	2024-12-13 15:12:35	R_20uuc0QsSvSgbEu	anonymous	IT	4	3	1	11	1	2	4	1	3	1	5	3	3	7	1	1	4	3	5	1	1	1	4	3	4	1,3,4,5,9	2
2024-12-13 15:09:28	2024-12-13 15:13:01	0	100	212	1	2024-12-13 15:13:01	R_2kHN7miYcXJeqyw	anonymous	IT	4	3	2	11	1	1	4	1	1	1	7	2	5	1	2	1	2,3,4	3	4	1	1	2	4	3	4	3,4,5,7,8,9	2
2024-12-13 15:13:02	2024-12-13 15:19:00	0	100	358	1	2024-12-13 15:19:01	R_2r5dQMqU4l7z637	anonymous	IT	4	2	1	4	1	2	5	1	1	1	3	2	3	1	1	2	3,4	3	3	1	1	1	3	3	3	1,3,5,8	1
2024-12-13 15:13:18	2024-12-13 15:19:09	0	100	351	1	2024-12-13 15:19:10	R_25T7TP64iqyUbIt	anonymous	IT	4	3	1	4	1	2	4	1	4	7	3	2	5	1	2	3	5	5	4	1	1	2	4	4	4	4,5,7,9	2
2024-12-13 14:42:22	2024-12-13 15:20:26	0	100	2283	1	2024-12-13 15:20:27	R_2YVRqfdJECqS67n	anonymous	IT	4	2	1	12	1	2	1	2	3	1	5	1	3	1	2	3	2,4	3	5	1	1	1	4	4	4	4,5,7,9	1
2024-12-13 15:17:43	2024-12-13 15:22:31	0	100	288	1	2024-12-13 15:22:32	R_8I5vHHnqZguimr8	anonymous	IT	4	4	2	3	1	2	5	1	4	1	7	1	3	7	2	3	2,3	5	5	1	1	2	4	4	4	1,9	2
2024-12-13 15:16:25	2024-12-13 15:22:40	0	100	375	1	2024-12-13 15:22:40	R_2eQpt6l83MoOavM	anonymous	IT	4	1	2	2	9	2	3	1	3	1	7	1	3	1,3	1	1	3,4	3	3	1	2	1	4	4	4	5,7	1
2024-12-13 15:19:01	2024-12-13 15:23:00	0	100	238	1	2024-12-13 15:23:00	R_8L26au8R9nkVk7w	anonymous	IT	4	4	1	3	7	2	3	1	4	1	3	2	3	1,2,7	2	3	2,3,6	3	4	1	1	1	5	3	3	1,3,4,5,7,9	1
2024-12-13 15:21:55	2024-12-13 15:26:14	0	100	258	1	2024-12-13 15:26:15	R_22FVctfZXAx52te	anonymous	IT	4	3	1	12	1	2	5	2	1	1	3	1	5	1,7	2	3	5	3	3	1	2	1	5	5	5	9	1
2024-12-13 15:24:20	2024-12-13 15:28:31	0	100	250	1	2024-12-13 15:28:32	R_8OrWahulo5subFH	anonymous	IT	4	2	1	11	1	2	1	2	3	1	7	1	3	1	2	3	2	3	3	1	1	1	4	2	3	5,7	1
2024-12-13 15:22:10	2024-12-13 15:29:15	0	100	424	1	2024-12-13 15:29:16	R_2f8sLjiK4Bhi6Xe	anonymous	IT	4	1	2	7	1	2	5	2	4	1	7	2	1	1,2,3	2	3	1,2,3,4,6	6	1	1	2	1	4	4	4	1,5	3
2024-12-13 15:27:35	2024-12-13 15:32:15	0	100	279	1	2024-12-13 15:32:15	R_8L6UIEYXyAqC7Vj	anonymous	IT	4	3	1	7	1	2	2	1	5	1	5	2	5	1,7	2	3	2,3	6	3	1	1	2	4	4	4	1,5,9	1
2024-12-13 15:29:50	2024-12-13 15:34:50	0	100	299	1	2024-12-13 15:34:50	R_8uR0hZWQ9eQ0gbG	anonymous	IT	4	2	2	7	1	2	4	1	5	7	3	2	3	7,4	2	3	6	3	4	1	1	1	3	4	4	1,4,7,9	1
2024-12-13 15:15:17	2024-12-13 15:36:37	0	100	1279	1	2024-12-13 15:36:38	R_2hEXOIrn5ZDLPC7	anonymous	IT	4	2	2	11	1	2	2	2	2	1	3	3	3	1	2	1	2,3	3	5	1	1	1	4	3	3	4,5,9	2
2024-12-13 15:33:56	2024-12-13 15:37:45	0	100	229	1	2024-12-13 15:37:45	R_8NBlbydzvXD1Hzz	anonymous	IT	4	1	1	4	9	2	5	1	5	1	5	3	3	1,2,7	2	3	4,6	3	4	1	1	1	4	4	3	3,4,5,7,9	1
2024-12-13 15:36:06	2024-12-13 15:40:54	0	100	287	1	2024-12-13 15:40:54	R_88Tds5YBBIgwPDB	anonymous	IT	4	1	2	7	9	2	3	1	3	1	7	2	5	1	2	3	2,3	6	4	1	1	1	4	3	2	1,3,4,5,7,8,9	3
2024-12-13 14:47:05	2024-12-13 15:44:25	0	100	3439	1	2024-12-13 15:44:25	R_2MceeQiGzgCsrWZ	anonymous	IT	4	2	2	11	1	2	3	2	3	8	3	2	3	1,3	2	3	2,3,4,6	3	4	1	1	1	4	4	4	4,5,7,8,9	1
2024-12-13 15:42:01	2024-12-13 15:45:24	0	100	203	1	2024-12-13 15:45:25	R_2FM5tZLfngtXrie	anonymous	IT	4	2	2	11	1	2	5	2	5	1	3	2	3	1,7	2	3	3,6	5	3	1	1	1	3	3	4	3,4,7,9	2
2024-12-13 15:39:47	2024-12-13 15:46:08	0	100	381	1	2024-12-13 15:46:09	R_2GCB2HYVWsmp06f	anonymous	IT	4	3	1	7	1	2	4	1	4	1	7	2	3	1,7	2	3	5	3	4	2	1	1	4	4	4	1,3,4,5,7,8,9	1
2024-12-13 15:43:38	2024-12-13 15:47:11	0	100	212	1	2024-12-13 15:47:11	R_87OOlSZK6PVpv0d	anonymous	IT	4	3	1	12	1	1	2	1	5	3	3	2	3	7	2	3	6	5	5	1	1	1	4	4	4	3,4,7	1
2024-12-13 15:43:00	2024-12-13 15:48:03	0	100	303	1	2024-12-13 15:48:04	R_2k1FF5FV5rqhXBf	anonymous	IT	4	2	1	4	1	2	2	1	5	1	5	3	3	3,5	2	1	2,6	5	4	1	1	1	3	4	4	1,3,4,5	2
2024-12-13 15:42:46	2024-12-13 15:48:27	0	100	340	1	2024-12-13 15:48:27	R_8oDr9KdopznTumJ	anonymous	IT	4	3	1	12	1	2	4	2	4	1	7	1	3	5,7	2	3	3,4,6	3	4	1	1	1	4	5	4	5,7,9	2
2024-12-13 15:45:10	2024-12-13 15:49:26	0	100	255	1	2024-12-13 15:49:27	R_2zYSwFMEanVpxzH	anonymous	IT	4	1	1	4	9	2	3	1	4	1	3	2	1	1	2	3	5	3	4	1	1	1	4	4	4	4,5,7,8,9	2
2024-12-13 15:47:09	2024-12-13 15:52:15	0	100	306	1	2024-12-13 15:52:15	R_8ImIG9bcmab4DFM	anonymous	IT	4	2	2	11	1	2	2	1	5	1	7	2	3	1	2	3	2	3	3	1	2	1	4	4	4	1,3,4,5,7,8,9	1
2024-12-13 15:48:30	2024-12-13 15:53:00	0	100	270	1	2024-12-13 15:53:01	R_2JmFTA6ApkxLfWQ	anonymous	IT	4	3	1	12	1	2	4	1	5	1	7	1	3	4	2	1	6	5	5	1	1	2	4	4	4	4,5,7	3
2024-12-13 15:51:40	2024-12-13 15:54:32	0	100	172	1	2024-12-13 15:54:32	R_2fZF6lJ6EEZGtJj	anonymous	IT	4	1	1	7	9	1	3	2	5	1	3	2	5	1	2	3	3	3	3	1	1	1	4	5	4	3,4,5,7,9	1
2024-12-13 15:49:55	2024-12-13 15:54:32	0	100	276	1	2024-12-13 15:54:33	R_8NO1tiNZYJajuBr	anonymous	IT	4	3	1	12	1	2	3	1	4	1	3	2	3	7	1	1	6	3	4	1	1	1	3	3	3	1,3,4,5,7,8,9	2
2024-12-13 15:50:50	2024-12-13 15:55:04	0	100	254	1	2024-12-13 15:55:04	R_2PRzT7JXQqLmVEA	anonymous	IT	4	3	2	12	1	2	3	1	4	1	7	2	3	7	2	3	6	5	5	1	1	1	4	3	4	8	2
2024-12-13 15:47:44	2024-12-13 15:56:14	0	100	510	1	2024-12-13 15:56:14	R_8hiQWwyBydXjpjJ	anonymous	IT	4	2	1	7	1	2	1	2	3	1	5	2	5	1,2,7	2	3	2,6	3	5	1	1	1	5	4	4	1,4,7,9	1
2024-12-13 15:54:35	2024-12-13 15:57:02	0	100	146	1	2024-12-13 15:57:02	R_8R8uMcll6EN9n7U	anonymous	IT	4	3	1	12	1	2	5	1	1	7	7	2	3	5	2	3	4	5	5	1	1	1	4	4	4	4,5	2
2024-12-13 15:58:18	2024-12-13 16:00:27	0	100	129	1	2024-12-13 16:00:28	R_2TAZxJqd3qh1ixI	anonymous	IT	4	1	2	7	9	2	3	2	4	1	7	2	5	1,2,7	2	3	2,3,6	6	2	1	1	1	2	4	3	4	1
2024-12-13 15:56:10	2024-12-13 16:00:51	0	100	281	1	2024-12-13 16:00:52	R_8x07Q0zeIEmbDVv	anonymous	IT	4	3	1	11	1	2	3	1	5	1	3	2	5	1	2	1	2	3	3	1	1	1	4	3	4	1,3,4	2
2024-12-13 16:01:23	2024-12-13 16:03:32	0	100	128	1	2024-12-13 16:03:33	R_2zMg6nb4otN2hHx	anonymous	IT	4	2	1	12	1	1	5	1	5	4	7	1	1	1	2	3	3	6	2	1	2	1	4	4	4	4,8	3
2024-12-13 15:59:15	2024-12-13 16:03:56	0	100	280	1	2024-12-13 16:03:56	R_2zHDiwI6T0rLrhW	anonymous	IT	4	3	1	11	1	2	4	1	3	4	7	2	5	1	2	3	2	5	4	1	1	1	3	4	3	7	1
2024-12-13 15:57:25	2024-12-13 16:06:04	0	100	518	1	2024-12-13 16:06:04	R_8g5hEkrmiHl6eOv	anonymous	IT	4	4	1	12	7	2	3	2	3	1	7	2	3	1,3	2	3	2,3,4	3	4	1	2	1	4	3	4	1,4,5,7	2
2024-12-13 16:03:31	2024-12-13 16:06:31	0	100	179	1	2024-12-13 16:06:31	R_2af7BqIHvGh6ANz	anonymous	IT	4	2	1	7	1	2	1	1	5	4	7	1	3	7,4	2	3	6	5	5	1	1	1	4	4	4	7,9	2
2024-12-13 16:03:16	2024-12-13 16:06:33	0	100	196	1	2024-12-13 16:06:33	R_2r80TGturiMMkQd	anonymous	IT	4	2	1	7	9	1	4	1	4	4	3	1	3	1,2,7	2	3	4	5	4	1	2	2	4	4	4	1,4,5,7,9	1
2024-12-13 16:04:51	2024-12-13 16:08:01	0	100	189	1	2024-12-13 16:08:01	R_2FJlbKe77edN4bf	anonymous	IT	4	4	1	11	1	2	3	2	1	1	3	2	3	7	1	1	3	5	5	1	1	2	4	4	4	8	1
2024-12-13 16:04:43	2024-12-13 16:11:37	0	100	414	1	2024-12-13 16:11:38	R_2rB7RBqmNywHgHE	anonymous	IT	4	4	1	3	8	2	5	1	4	1	3	2	3	3,7	2	3	2,3	3	4	1	1	1	4	3	4	1,3,4,5,7,9	2
2024-12-13 16:06:14	2024-12-13 16:15:48	0	100	574	1	2024-12-13 16:15:48	R_8gT7yI6YfieT8UV	anonymous	IT	4	1	2	4	9	2	3	1	3	1	3	2	1	1	2	3	5	3	1	1	2	1	4	4	4	4	1
2024-12-13 16:11:18	2024-12-13 16:23:18	0	100	719	1	2024-12-13 16:23:18	R_2R78NVp931idZQJ	anonymous	IT	4	4	1	4	1	2	3	1	5	1	3	1	3	3,7	1	2	6	5	4	1	1	2	4	4	4	4,5,7,9	2
2024-12-13 16:22:31	2024-12-13 16:26:52	0	100	260	1	2024-12-13 16:26:53	R_2dMp1q2AiVnnVnB	anonymous	IT	4	1	1	4	9	2	4	1	4	1	7	3	3	1,2,7	2	3	2,4,6	2	3	1	1	1	5	5	5	1,4,8,9	2
2024-12-13 16:25:48	2024-12-13 16:30:36	0	100	288	1	2024-12-13 16:30:37	R_2zLVqSfOd72syCR	anonymous	IT	4	1	2	4	9	1	5	1	1	1	7	2	5	1,3	1	1	1,2,6	5	5	1	1	1	4	2	4	1,3,5,7	2
2024-12-13 16:30:24	2024-12-13 16:36:02	0	100	338	1	2024-12-13 16:36:03	R_8MYebtg3ikinIsN	anonymous	IT	4	3	1	7	10	2	4	1	3	1	7	1	3	7	2	2	6	5	5	1	1	1	4	4	4	3,5,7	2
2024-12-13 16:35:13	2024-12-13 16:39:51	0	100	277	1	2024-12-13 16:39:51	R_8CV4sl0OmmQcYRI	anonymous	IT	4	3	1	12	1	2	3	1	1	1	7	2	5	1,3,5	2	3	2,3	3	3	1	1	1	3	3	4	4,5,7,9	1
2024-12-13 15:14:25	2024-12-13 16:42:21	0	100	5275	1	2024-12-13 16:42:21	R_2lWFYZHRW1Tz35F	anonymous	IT	4	2	2	12	1	2	5	2	2	1	7	2	3	1,7	2	3	3,4,6	3	4	1	1	1	4	4	4	7	1
2024-12-13 16:40:04	2024-12-13 16:44:02	0	100	237	1	2024-12-13 16:44:03	R_8kMnoXGsJibo7YM	anonymous	IT	4	2	1	12	1	2	2	1	4	3	7	2	3	1,2	2	3	2,3,4	3	4	1	1	1	4	4	4	1,4,5,8,9	1
2024-12-13 16:41:51	2024-12-13 16:45:50	0	100	238	1	2024-12-13 16:45:50	R_8ip8F1gIMDWh8pH	anonymous	IT	4	3	2	4	1	2	5	1	1	1	7	1	3	1,7	2	3	2,6	3	3	1	1	1	4	4	4	3,4	1
2024-12-13 16:43:11	2024-12-13 16:46:53	0	100	221	1	2024-12-13 16:46:53	R_8tCWw4e5yQXrzjj	anonymous	IT	4	3	1	11	1	2	3	2	3	1	7	1	5	1,2,5,6,7	2	3	2,3,4	3	4	1	1	1	4	4	4	4,5,7,8,9	2
2024-12-13 16:43:38	2024-12-13 16:48:02	0	100	264	1	2024-12-13 16:48:03	R_8MCMeIkj7yl5Uat	anonymous	IT	4	1	1	4	9	1	5	2	3	1	7	1	3	3,5	2	3	4,6	3	5	1	1	1	4	4	4	3,7	1
2024-12-13 16:45:56	2024-12-13 16:49:42	0	100	226	1	2024-12-13 16:49:43	R_2fTpofUz4qEfgFk	anonymous	IT	4	2	1	12	1	2	1	1	4	1	5	3	3	7	2	3	6	5	5	1	1	1	4	4	4	7,8,9	2
2024-12-13 16:45:55	2024-12-13 16:50:01	0	100	245	1	2024-12-13 16:50:01	R_84d1f70QZLvM9aN	anonymous	IT	4	2	1	7	1	2	2	2	1	1	3	1	1	1	2	1	3	1	2	1	1	1	2	4	5	4,5,9	3
2024-12-13 16:46:52	2024-12-13 16:52:13	0	100	320	1	2024-12-13 16:52:14	R_2pQDP65uD6msjFH	anonymous	IT	4	3	1	7	1	2	2	2	2	1	3	3	3	1	2	3	2	3	3	1	1	1	4	4	4	1,5,7,8	1
2024-12-13 16:45:55	2024-12-13 16:52:19	0	100	383	1	2024-12-13 16:52:19	R_8DkqdrAHHdeCeoV	anonymous	IT	4	3	1	7	1	2	5	1	3	1	3	3	5	1	2	3	2,3	3	3	1	2	2	2	5	5	1,8	1
2024-12-13 16:48:33	2024-12-13 16:54:32	0	100	358	1	2024-12-13 16:54:32	R_2WjjShempqpokH7	anonymous	IT	4	2	1	4	9	1	4	1	1	1	3	1	3	1,3,7	2	3	3,4	5	5	1	1	1	4	4	4	1,4,7,9	1
2024-12-13 16:53:49	2024-12-13 16:56:30	0	100	161	1	2024-12-13 16:56:31	R_23DL9Zlp8i1HhGF	anonymous	IT	4	2	3	7	2	2	2	1	3	1	2	3	5	1,3,7	2	3	3,4	5	5	1	1	1	3	4	3	4,5,7,8,9	2
2024-12-13 16:47:01	2024-12-13 16:56:45	0	100	584	1	2024-12-13 16:56:46	R_8Lm2b99H9RlonPH	anonymous	IT	4	2	2	11	1	2	1	2	1	1	3	3	5	1	2	1	5	3	3	3	2	1	4	2	4	5,9	2
2024-12-13 16:54:10	2024-12-13 16:57:48	0	100	217	1	2024-12-13 16:57:49	R_84dSuSo50JX4qsj	anonymous	IT	4	3	2	12	1	2	2	1	5	1	3	1	3	4	2	3	6	3	2	1	1	1	4	4	3	1,4	3
2024-12-13 16:54:12	2024-12-13 16:58:51	0	100	278	1	2024-12-13 16:58:51	R_21geUrMLKYeOMBS	anonymous	IT	4	3	2	12	1	2	3	1	3	1	7	2	3	1	2	3	4	3	3	1	1	2	5	2	4	9	2
2024-12-13 16:54:29	2024-12-13 17:04:02	0	100	572	1	2024-12-13 17:04:02	R_8QFfsVv0ajk0keb	anonymous	IT	4	2	1	7	1	2	1	1	5	1	7	2	3	1,6	2	1	2	1	1	1	1	1	3	4	3	1,4,5,7	3
2024-12-13 17:03:16	2024-12-13 17:06:13	0	100	177	1	2024-12-13 17:06:14	R_8lyUtxV4AJKGdXJ	anonymous	IT	4	3	2	12	1	2	5	1	4	1	7	2	3	1,4	2	3	3,6	3	5	1	1	1	4	4	4	1,5,7	2
2024-12-13 17:02:46	2024-12-13 17:06:27	0	100	220	1	2024-12-13 17:06:27	R_846muTebLlMuXeU	anonymous	IT	4	3	1	12	1	2	1	2	3	1	3	1	3	1	2	1	2,3	3	4	1	1	1	4	4	4	5,7,9	2
2024-12-13 15:55:20	2024-12-13 17:06:41	0	100	4281	1	2024-12-13 17:06:41	R_8neJKjIc4Kpvj2A	anonymous	IT	4	2	2	7	1	2	3	1	1	1	3	2	5	4	2	3	3	3	2	1	2	1	4	3	3	9	2
2024-12-13 17:04:59	2024-12-13 17:09:27	0	100	267	1	2024-12-13 17:09:27	R_8iLsQmPQNi5irar	anonymous	IT	4	2	1	7	1	2	1	2	5	1	3	3	3	1	2	1	2	3	3	1	1	1	3	4	3	1,4	1
2024-12-13 17:12:20	2024-12-13 17:15:58	0	100	218	1	2024-12-13 17:15:59	R_8X6dg29Kqb6VOcX	anonymous	IT	4	4	1	4	7	2	1	1	4	1	7	2	3	1	2	3	2	3	2	1	1	1	4	3	4	5	1
2024-12-13 17:11:38	2024-12-13 17:16:40	0	100	301	1	2024-12-13 17:16:40	R_2r1z8qVv8UgkamS	anonymous	IT	4	2	2	6	1	1	5	1	1	1	3	2	3	3,7	2	3	4,6	5	5	1	1	1	3	3	4	3,4,5,9	2
2024-12-13 17:21:21	2024-12-13 17:25:29	0	100	248	1	2024-12-13 17:25:30	R_8B8ijrAU51KsqgF	anonymous	IT	4	3	2	7	1	2	2	1	4	1	7	2	3	4	2	3	6	5	5	1	1	1	4	4	4	9	2
2024-12-13 17:21:10	2024-12-13 17:25:54	0	100	284	1	2024-12-13 17:25:55	R_2BRwbX59TK8zLpi	anonymous	IT	4	3	1	2	8	2	2	2	5	1	7	2	3	7	2	3	6	5	5	1	1	2	4	4	4	1,5,7	2
2024-12-13 16:47:32	2024-12-13 17:28:14	0	100	2442	1	2024-12-13 17:28:14	R_21ZaOhfMbGXZwxD	anonymous	IT	4	4	1	4	7	2	2	1	4	3	2	2	3	7	2	3	4,6	5	5	1	1	2	4	4	4	4,5,7,9	2
2024-12-13 17:27:44	2024-12-13 17:31:26	0	100	222	1	2024-12-13 17:31:27	R_2HkvUoCqoJAX8jf	anonymous	IT	4	2	2	7	1	1	3	1	1	1	7	2	5	1,2,3,7	2	3	2,3,4,6	3	4	1	1	1	3	2	3	1,3,4,5,7,8,9	2
2024-12-13 17:28:54	2024-12-13 17:31:41	0	100	166	1	2024-12-13 17:31:42	R_2tE8IuclRAjdc5Z	anonymous	IT	4	2	2	11	1	2	2	2	3	4	7	2	3	1,7	2	3	4,6	5	4	1	1	1	5	5	5	4,5,9	2
2024-12-13 17:27:15	2024-12-13 17:32:49	0	100	334	1	2024-12-13 17:32:50	R_8koGDi533HYb1SN	anonymous	IT	4	2	1	4	1	2	4	1	5	1	3	2	5	4	1	1	6	3	4	1	1	1	3	3	3	3,4,5,7	1
2024-12-13 17:38:18	2024-12-13 17:41:18	0	100	180	1	2024-12-13 17:41:19	R_2CjhkNwr1zw86aw	anonymous	IT	4	2	1	4	1	1	4	1	1	1	5	3	3	1,3	2	1	5	3	2	1	1	1	4	4	4	3,5,7	1
2024-12-13 17:35:52	2024-12-13 17:43:40	0	100	468	1	2024-12-13 17:43:41	R_8GNFl8lYocK4okp	anonymous	IT	4	4	1	4	7	2	2	2	5	1	3	2	3	7	2	1	6	3	4	1	1	1	4	4	4	5,7	2
2024-12-13 17:42:39	2024-12-13 17:49:41	0	100	422	1	2024-12-13 17:49:42	R_2EfTVSdHIPjtddY	anonymous	IT	4	4	1	3	7	2	4	2	1	1	3	2	3	1,5	2	3	3,4	5	4	1	1	1	4	4	4	4,7,9	1
2024-12-13 17:46:13	2024-12-13 17:50:40	0	100	267	1	2024-12-13 17:50:41	R_8JOBz92qdge9rjw	anonymous	IT	4	3	1	11	1	2	3	1	1	1	5	2	3	1,2,7	2	3	3	3	3	2	2	1	3	5	3	7,8,9	2
2024-12-13 17:52:50	2024-12-13 17:55:02	0	100	131	1	2024-12-13 17:55:03	R_8vsqc1PlvtgiGwp	anonymous	IT	4	2	2	11	1	2	2	1	5	3	5	2	3	1	2	3	2,3,4	5	5	2	2	1	4	5	5	1,7	2
2024-12-13 15:18:11	2024-12-13 18:11:25	0	100	10393	1	2024-12-13 18:11:26	R_8kwLfBaTw71er3H	anonymous	IT	4	2	2	11	1	2	1	2	2	1	5	1	3	1,3	2	1	2,3	6	3	1	1	1	4	3	4	1,4,5,7	1
2024-12-13 18:09:26	2024-12-13 18:13:03	0	100	216	1	2024-12-13 18:13:03	R_8pWeOesjjsDJ19s	anonymous	IT	4	4	1	11	1	2	2	1	3	7	7	1	3	3	2	3	4,6	3	5	1	2	1	3	4	4	7,9	2
2024-12-13 18:08:16	2024-12-13 18:13:06	0	100	290	1	2024-12-13 18:13:07	R_8ruDC09BiX443cV	anonymous	IT	4	4	1	4	1	2	2	2	4	1	3	2	5	1,7	1	1	4	3	4	1	1	1	4	3	4	5	1
2024-12-13 18:10:22	2024-12-13 18:15:18	0	100	295	1	2024-12-13 18:15:19	R_8DoiRGVlYG2ymzK	anonymous	IT	4	4	1	4	8	2	2	1	1	6	3	3	3	1	2	1	2	5	3	1	1	2	3	3	3	1,4,5,7	1
2024-12-13 18:16:53	2024-12-13 18:23:39	0	100	405	1	2024-12-13 18:23:39	R_816fJXfXNI9Ohvp	anonymous	IT	4	4	2	3	7	2	2	2	5	1	3	1	3	1,2	2	3	3,4	3	4	1	1	1	3	3	3	4,5,7	1
2024-12-13 18:22:11	2024-12-13 18:26:36	0	100	264	1	2024-12-13 18:26:37	R_2M65FbP1MB8kp97	anonymous	IT	4	4	1	11	7	2	2	2	3	1	3	2	3	3,7	2	1	4,6	3	2	1	1	2	4	3	4	1,5	1
2024-12-13 18:28:04	2024-12-13 18:32:04	0	100	240	1	2024-12-13 18:32:05	R_2PGFF4ew6sD5FaV	anonymous	IT	4	2	2	4	1	2	2	1	4	1	3	2	3	1,7	2	3	4,6	5	4	1	1	1	3	2	4	7,8	1
2024-12-13 18:32:00	2024-12-13 18:36:44	0	100	283	1	2024-12-13 18:36:44	R_8yj70hPVsoi0nai	anonymous	IT	4	2	2	6	1	2	5	1	5	1	3	2	3	4	2	3	6	5	5	1	1	2	1	1	1	1,4,5,7,8	1
2024-12-13 18:36:34	2024-12-13 18:40:45	0	100	251	1	2024-12-13 18:40:46	R_2mfqPnZm6xb50tw	anonymous	IT	4	3	1	3	8	2	4	1	5	1	7	2	3	4	2	2	3	6	2	1	1	2	3	3	3	4	1
2024-12-13 18:34:46	2024-12-13 18:42:49	0	100	483	1	2024-12-13 18:42:50	R_2uV6wpxmpEf0lZ6	anonymous	IT	4	3	2	4	1	2	4	1	1	1	2	3	3	1	2	1	2,3	5	4	1	2	1	4	4	4	4,8	2
2024-12-13 18:41:54	2024-12-13 18:49:08	0	100	433	1	2024-12-13 18:49:08	R_2et2l2ATghOEzC6	anonymous	IT	4	4	2	2	1	2	1	2	4	1	3	2	3	1,2,3	2	3	3,4	3	5	1	1	1	5	5	4	1,3,4,5,7	2
2024-12-13 18:49:29	2024-12-13 18:54:19	0	100	290	1	2024-12-13 18:54:19	R_27750vjWs8Ss3DF	anonymous	IT	4	3	1	7	1	2	1	1	1	1	2	3	3	1	2	3	5	3	3	1	1	1	4	4	4	1	2
2024-12-13 18:55:14	2024-12-13 18:58:32	0	100	198	1	2024-12-13 18:58:33	R_2fk0D3SKo2pdk1k	anonymous	IT	4	2	1	12	1	2	2	2	4	1	7	1	5	1	2	3	2,3,4	3	5	1	1	1	5	4	4	4,5,7	2
2024-12-13 19:01:50	2024-12-13 19:04:47	0	100	177	1	2024-12-13 19:04:48	R_87EDFFU2EaVRlWD	anonymous	IT	4	3	1	11	1	2	2	1	3	1	5	2	5	1	2	3	5	3	3	1	1	1	4	2	3	3,8	1
2024-12-13 19:02:06	2024-12-13 19:05:46	0	100	220	1	2024-12-13 19:05:47	R_2ip4ekLULfec5JT	anonymous	IT	4	3	1	4	1	2	4	1	5	1	7	1	3	7	2	3	6	3	5	1	1	1	4	4	4	1,4,5,9	2
2024-12-13 19:09:34	2024-12-13 19:13:51	0	100	257	1	2024-12-13 19:13:52	R_8OeLCTdrEtRzwKF	anonymous	IT	4	2	2	4	1	2	5	1	4	1	3	3	3	1,2	2	1	4	6	1	1	1	1	2	2	3	4,5	1
2024-12-13 19:07:42	2024-12-13 19:16:26	0	100	524	1	2024-12-13 19:16:27	R_2dM9YKd5E0LRQNB	anonymous	IT	4	3	2	11	1	2	3	2	3	1	7	2	5	1	2	3	2,3,4	3	4	1	1	1	3	3	4	1,3,4,5,7	3
2024-12-13 19:15:35	2024-12-13 19:20:11	0	100	276	1	2024-12-13 19:20:12	R_2QM88Nh2MdzEs7v	anonymous	IT	4	4	1	11	1	2	3	2	5	8	3	3	3	1,2	2	3	3,4	3	3	1	1	1	4	4	4	1,5,7	2
2024-12-13 19:21:57	2024-12-13 19:24:37	0	100	159	1	2024-12-13 19:24:37	R_8RvyOHk4MrEx1c2	anonymous	IT	4	2	1	7	1	2	2	1	1	1	3	2	3	4	2	3	3,4,6	3	4	1	1	1	3	3	3	3,4,7	1
2024-12-13 19:19:34	2024-12-13 19:26:30	0	100	416	1	2024-12-13 19:26:31	R_2eQN5uRThFyo03a	anonymous	IT	4	1	2	4	9	1	5	2	2	1	7	2	1	7	1	3	3,4	6	2	1	1	1	4	4	3	4,5,7	2
2024-12-13 19:27:44	2024-12-13 19:31:30	0	100	225	1	2024-12-13 19:31:31	R_2APJVq4pXoe0gtH	anonymous	IT	4	3	1	11	1	2	3	2	3	1	3	2	3	3	2	3	6	5	4	1	1	1	4	4	4	1,3,4,5,7,8,9	2
2024-12-13 19:39:01	2024-12-13 19:41:38	0	100	157	1	2024-12-13 19:41:39	R_8q39IVa3l7D3g2P	anonymous	IT	4	3	2	12	1	2	2	1	4	1	3	2	5	1,3	1	2	3,4	5	5	1	1	1	4	4	4	1,3,4,7	2
2024-12-13 19:37:20	2024-12-13 19:41:49	0	100	268	1	2024-12-13 19:41:49	R_2dELKqB8AhWLcfI	anonymous	IT	4	4	1	4	7	2	3	1	4	3	3	2	3	1,2	2	3	2,4	3	4	1	2	2	4	4	4	4,7	2
2024-12-13 19:59:15	2024-12-13 20:02:55	0	100	219	1	2024-12-13 20:02:57	R_28GtjMFd0F8GZ9y	anonymous	IT	4	4	2	4	7	2	2	1	5	1	7	2	3	1,2,7	1	1	2,3,4	3	3	1	1	1	4	4	4	1,3,4,5,7,8	2
2024-12-13 20:00:04	2024-12-13 20:04:14	0	100	250	1	2024-12-13 20:04:15	R_22lOzdQU5eO9oVS	anonymous	IT	4	3	1	7	1	2	2	2	1	3	3	2	3	7	2	3	6	3	4	1	1	2	5	3	4	4	1
2024-12-13 20:00:08	2024-12-13 20:05:25	0	100	316	1	2024-12-13 20:05:25	R_29E1GZPq0iHEg0x	anonymous	IT	4	2	2	12	1	2	5	1	4	1	7	2	1	4	2	2	5	5	4	1	1	1	4	4	4	1,3,4,7,8,9	1
2024-12-13 20:06:28	2024-12-13 20:09:07	0	100	159	1	2024-12-13 20:09:07	R_8rTiTX46Lg6Ente	anonymous	IT	4	2	1	12	1	2	4	2	3	1	5	1	3	1	2	1	5	6	2	1	2	1	4	4	4	1,3,4,5,7,8,9	1
2024-12-13 20:08:59	2024-12-13 20:11:01	0	100	121	1	2024-12-13 20:11:01	R_2JVLZmck7rBvENi	anonymous	IT	4	3	1	12	1	2	3	2	3	1	3	1	3	1	2	3	4	3	4	3	2	1	5	5	5	7,9	3
2024-12-13 20:09:37	2024-12-13 20:11:39	0	100	122	1	2024-12-13 20:11:40	R_2lfiINjzLrwSJDX	anonymous	IT	4	3	1	12	1	2	2	2	3	1	3	1	3	6	2	3	3	3	3	1	1	1	4	4	4	1,4,5,7,9	1
2024-12-13 20:10:03	2024-12-13 20:12:15	0	100	132	1	2024-12-13 20:12:16	R_8KVh5o4T4wzqIKw	anonymous	IT	4	2	1	12	1	2	2	1	4	4	3	2	3	1	2	3	4	5	5	1	1	1	4	4	3	1,3,4,7	2
2024-12-13 20:09:02	2024-12-13 20:12:18	0	100	196	1	2024-12-13 20:12:19	R_2UADDwjiPd21rVv	anonymous	IT	4	3	1	4	1	2	2	1	5	8	3	2	5	1	2	2	2,3	3	3	1	2	1	4	3	4	4,5,7	2
2024-12-13 20:08:13	2024-12-13 20:12:48	0	100	275	1	2024-12-13 20:12:49	R_8IyokuinzrNLj9J	anonymous	IT	4	3	1	11	1	2	1	1	1	4	5	2	3	1	2	3	4	5	5	1	1	1	5	5	4	7,9	1
2024-12-13 20:09:11	2024-12-13 20:14:18	0	100	306	1	2024-12-13 20:14:19	R_2oifPXCkVN8z513	anonymous	IT	4	2	2	11	1	2	4	2	3	1	3	2	3	1,4	2	1	6	3	4	1	1	1	3	4	3	4,5,7	1
2024-12-13 20:11:04	2024-12-13 20:15:43	0	100	278	1	2024-12-13 20:15:43	R_20nM3FRyTuHqhPj	anonymous	IT	4	2	1	11	1	2	4	1	4	1	3	1	3	1,2,4	2	3	4,6	5	5	1	1	1	4	3	3	1,4,5,7	2
2024-12-13 20:10:54	2024-12-13 20:15:44	0	100	290	1	2024-12-13 20:15:44	R_2gLvIIz8eiiINo7	anonymous	IT	4	3	1	12	6	2	3	1	2	1	7	2	3	1,5	2	3	4	3	5	3	2	1	5	5	5	8	2
2024-12-13 20:11:54	2024-12-13 20:15:46	0	100	231	1	2024-12-13 20:15:46	R_2tXrK4MDSudRvnr	anonymous	IT	4	3	1	11	1	1	1	1	1	3	3	2	3	1,7	2	3	3,4	5	5	1	1	1	4	4	4	7,9	1
2024-12-13 20:11:46	2024-12-13 20:16:31	0	100	285	1	2024-12-13 20:16:32	R_8fSPaVpxQ4kqZWx	anonymous	IT	4	3	1	4	1	2	3	1	1	3	7	1	3	1,3,7	1	2	4,6	5	5	1	1	1	3	2	4	5,7,9	2
2024-12-13 20:13:35	2024-12-13 20:17:03	0	100	208	1	2024-12-13 20:17:03	R_8IoxAhAdWmN3SYr	anonymous	IT	4	2	1	12	1	1	3	1	3	1	3	3	3	1	2	1	4	3	5	3	2	1	5	5	5	1,5,7,9	1
2024-12-13 20:13:40	2024-12-13 20:17:41	0	100	241	1	2024-12-13 20:17:42	R_8eelri6uOBs2A4U	anonymous	IT	4	3	1	11	1	2	3	1	2	1	3	2	3	1	1	1	3	5	5	1	1	1	4	4	4	4,5,7,9	1
2024-12-13 20:12:48	2024-12-13 20:17:55	0	100	307	1	2024-12-13 20:17:56	R_2GpNBwgN5bOS6lx	anonymous	IT	4	3	1	11	8	2	3	1	5	1	3	2	3	1	2	3	3	3	5	1	1	1	4	3	3	1,7,9	2
2024-12-13 20:12:49	2024-12-13 20:18:07	0	100	317	1	2024-12-13 20:18:07	R_8wozcRRngi19HwD	anonymous	IT	4	3	1	12	1	1	1	2	3	1	5	2	3	1	2	3	4	5	5	2	1	1	4	4	4	1,4,5,7,9	2
2024-12-13 20:14:42	2024-12-13 20:18:27	0	100	225	1	2024-12-13 20:18:28	R_2I3OrAjwzHaGDqj	anonymous	IT	4	3	2	11	1	2	2	2	3	1	5	2	3	1	2	3	2	6	1	1	2	1	5	4	5	1,4,5,7	1
2024-12-13 20:13:34	2024-12-13 20:18:50	0	100	316	1	2024-12-13 20:18:51	R_8jzo7tF8p8CPfON	anonymous	IT	4	3	1	11	1	2	3	2	1	1	5	2	3	1,4	2	3	2,3,6	3	4	1	1	1	4	4	4	4,5,7,9	2
2024-12-13 20:13:53	2024-12-13 20:19:20	0	100	326	1	2024-12-13 20:19:21	R_8flQO4yoaB3JLE2	anonymous	IT	4	4	1	3	7	2	2	1	4	1	7	2	3	3,7	2	3	3,4	5	5	1	1	2	4	4	4	7	2
2024-12-13 20:15:02	2024-12-13 20:19:34	0	100	271	1	2024-12-13 20:19:34	R_8ktudMnGM9b2Ytk	anonymous	IT	4	2	2	12	1	2	3	1	4	1	3	2	3	1,4	2	3	3	3	3	1	1	1	4	2	2	3,4	1
2024-12-13 20:16:19	2024-12-13 20:19:39	0	100	200	1	2024-12-13 20:19:40	R_2XoMVXQd8ojcWSt	anonymous	IT	4	3	1	11	1	2	2	1	5	1	5	2	3	1	1	1	3	3	5	3	1	1	4	3	4	7,9	3
2024-12-13 20:17:46	2024-12-13 20:22:01	0	100	255	1	2024-12-13 20:22:02	R_2UWvAeUdyk0YsUI	anonymous	IT	4	3	2	12	2	2	4	1	4	8	2	3	3	1,3	2	1	2,3,4	3	3	1	1	1	3	2	2	1,3,4,5,7,8,9	1
2024-12-13 20:15:35	2024-12-13 20:24:08	0	100	513	1	2024-12-13 20:24:08	R_3J8HBDjFibN828q	anonymous	IT	4	3	1	4	1	1	2	1	5	3	5	3	3	1	2	1	5	1	1	2	1	1	3	4	3	4	3
2024-12-13 20:17:57	2024-12-13 20:24:26	0	100	388	1	2024-12-13 20:24:26	R_2Fy8EzLSbo28PBf	anonymous	IT	4	2	2	7	9	2	3	1	4	4	3	2	3	1,4	2	3	2,6	3	4	1	1	1	4	5	2	4,5,7	2
2024-12-13 20:19:08	2024-12-13 20:24:36	0	100	327	1	2024-12-13 20:24:36	R_2w4dPCJnT1ScXUw	anonymous	IT	4	3	1	12	1	2	4	1	5	1	3	2	3	1	2	3	3	3	4	2	2	1	5	5	5	5,7,9	2
2024-12-13 20:18:23	2024-12-13 20:26:27	0	100	483	1	2024-12-13 20:26:27	R_229ZxPT0GZaXuYb	anonymous	IT	4	2	2	7	2	2	4	1	4	1	5	2	3	1,7	2	1	5	3	3	1	1	2	3	3	3	3,5,7,9	1
2024-12-13 20:23:45	2024-12-13 20:27:52	0	100	246	1	2024-12-13 20:27:52	R_2Y57pPVa981TRhW	anonymous	IT	4	2	1	11	1	2	5	2	1	4	3	2	3	1,4	2	3	4	3	5	2	1	1	4	2	4	9	2
2024-12-13 20:22:56	2024-12-13 20:28:32	0	100	335	1	2024-12-13 20:28:32	R_8mPDvbhNa7xskKg	anonymous	IT	4	2	1	11	1	1	4	2	5	1	7	1	3	4	2	3	6	5	5	1	1	1	4	4	4	1,4,5,7	1
2024-12-13 20:21:49	2024-12-13 20:29:12	0	100	443	1	2024-12-13 20:29:13	R_2b3YhpiLR77abe1	anonymous	IT	4	3	1	11	1	2	3	1	3	1	3	2	3	1	2	3	4	3	5	3	1	1	3	3	3	1,5,7,9	2
2024-12-13 20:26:35	2024-12-13 20:29:50	0	100	195	1	2024-12-13 20:29:51	R_2hnhv4eA4D9mdFC	anonymous	IT	4	3	1	7	1	2	2	1	4	7	5	3	3	1,7	2	1	3,6	5	5	1	1	1	2	2	3	4,7,8,9	1
2024-12-13 20:25:32	2024-12-13 20:29:54	0	100	262	1	2024-12-13 20:29:55	R_2iygqbq7OF65NSu	anonymous	IT	4	4	1	11	7	2	2	2	5	1	3	2	3	1	2	3	4	3	3	1	2	1	4	3	3	7,8,9	2
2024-12-13 20:25:37	2024-12-13 20:29:57	0	100	260	1	2024-12-13 20:29:58	R_2Wq9CpAl2FCpsM9	anonymous	IT	4	3	1	11	1	2	3	2	5	1	7	2	3	1	2	3	4	6	3	1	1	1	4	5	3	4,5,9	1
2024-12-13 20:24:03	2024-12-13 20:31:01	0	100	418	1	2024-12-13 20:31:02	R_8N3sgreggZeUqnn	anonymous	IT	4	4	1	3	1	2	2	1	4	3	3	2	3	1,7	2	3	3,6	5	4	1	1	1	4	4	4	1,4,5,7,9	2
2024-12-13 20:27:41	2024-12-13 20:31:20	0	100	218	1	2024-12-13 20:31:20	R_2QclAVYdH3LZdEW	anonymous	IT	4	3	2	11	1	2	3	1	1	8	7	1	3	1,3,5,7	2	3	2,3,4,6	3	4	1	1	1	1	1	1	5,7,9	1
2024-12-13 20:28:20	2024-12-13 20:32:03	0	100	222	1	2024-12-13 20:32:03	R_2NHw2SHZgaIpPmV	anonymous	IT	4	3	2	4	1	1	4	1	2	1	3	1	3	4	2	3	6	5	5	1	1	1	4	2	4	9	1
2024-12-13 20:30:16	2024-12-13 20:34:07	0	100	230	1	2024-12-13 20:34:07	R_8E5dvW8iwMMx07y	anonymous	IT	4	3	1	3	1	2	2	1	1	6	1	3	3	1	2	3	3,4	5	5	1	1	2	3	2	3	4,7,9	2
2024-12-13 20:31:13	2024-12-13 20:34:29	0	100	196	1	2024-12-13 20:34:29	R_8iRaS2pMQm2UWD4	anonymous	IT	4	2	2	12	1	2	3	1	1	1	7	1	3	1	1	3	2,3,4	3	4	1	1	1	4	4	4	3,4,7	1
2024-12-13 20:30:11	2024-12-13 20:35:23	0	100	312	1	2024-12-13 20:35:24	R_8GdQdlh0hB9TlUR	anonymous	IT	4	4	2	4	1	2	3	2	1	1	3	2	5	3	2	2	3,4	5	5	1	1	1	4	4	3	1,3,4,5,7,8,9	2
2024-12-13 20:27:32	2024-12-13 20:35:57	0	100	504	1	2024-12-13 20:35:57	R_87BUwuCQrN6TUcv	anonymous	IT	4	4	1	7	7	2	5	1	4	1	7	1	3	1,7	2	3	4,6	3	5	1	1	1	3	5	5	1,4,7	2
2024-12-13 20:33:24	2024-12-13 20:37:09	0	100	224	1	2024-12-13 20:37:09	R_2SeszJui0ZA9onU	anonymous	IT	4	3	1	12	1	2	4	1	3	1	3	3	3	1	1	1	2	3	3	3	2	1	4	4	4	1,7,9	1
2024-12-13 20:32:44	2024-12-13 20:37:49	0	100	304	1	2024-12-13 20:37:50	R_8XhNN4gFEzqgX97	anonymous	IT	4	3	1	4	1	2	5	1	3	3	3	2	3	1	2	3	2,3	3	5	1	2	1	3	4	4	5,7,8,9	2
2024-12-13 20:34:09	2024-12-13 20:38:03	0	100	234	1	2024-12-13 20:38:04	R_8ziRLo7f3qRNETP	anonymous	IT	4	3	1	12	1	2	4	2	3	1	3	2	5	1	2	3	4	5	4	1	1	1	2	4	4	7,8,9	1
2024-12-13 20:38:20	2024-12-13 20:42:07	0	100	227	1	2024-12-13 20:42:08	R_8foPaHnGnVFo3px	anonymous	IT	4	1	2	4	1	2	4	2	1	1	5	3	3	1	2	3	5	6	2	2	2	1	3	2	2	1,5,7,9	1
2024-12-13 20:39:05	2024-12-13 20:42:39	0	100	213	1	2024-12-13 20:42:39	R_2DW7TqfVIw5WVUt	anonymous	IT	4	3	1	4	2	2	2	2	1	1	3	2	5	1,4	2	3	5	6	1	2	2	1	5	5	5	1	3
2024-12-13 20:37:21	2024-12-13 20:43:07	0	100	345	1	2024-12-13 20:43:07	R_2Km1DMy7NvKanko	anonymous	IT	4	4	1	7	1	2	2	1	3	1	5	3	3	1	2	1	4	3	4	1	1	1	4	4	4	5,7,9	2
2024-12-13 20:40:33	2024-12-13 20:43:24	0	100	171	1	2024-12-13 20:43:25	R_8MoH57Cxvb5CcxX	anonymous	IT	4	3	1	4	1	2	3	2	3	1	7	2	3	1	2	3	2,3	6	3	2	2	1	4	3	4	1,4,5,7	1
2024-12-13 20:38:54	2024-12-13 20:44:20	0	100	325	1	2024-12-13 20:44:21	R_8Lmw5ezs7LosPOF	anonymous	IT	4	4	1	4	8	2	2	1	4	1	3	2	3	1,7	2	3	3,6	5	4	1	1	1	4	4	4	1,4,5,7	2
2024-12-13 20:43:36	2024-12-13 20:46:24	0	100	167	1	2024-12-13 20:46:24	R_2oZ0lrFwMg4PkSj	anonymous	IT	4	3	1	7	1	2	3	1	5	3	5	2	5	7	2	1	3	3	5	1	1	1	3	3	4	1,3,4,5,7,9	2
2024-12-13 20:42:15	2024-12-13 20:48:14	0	100	359	1	2024-12-13 20:48:14	R_8MMq5HN5j8YNMlr	anonymous	IT	4	3	1	2	1	2	3	1	4	1	2	3	3	1,2	1	1	4	3	3	1	1	2	2	3	3	1,7	1
2024-12-13 20:45:08	2024-12-13 20:49:27	0	100	258	1	2024-12-13 20:49:27	R_2HTa3kVpRJBJrdp	anonymous	IT	4	1	1	4	1	2	2	1	5	1	2	2	3	7	2	3	2,6	3	4	1	1	1	3	4	4	3,7,9	1
2024-12-13 20:44:31	2024-12-13 20:50:28	0	100	356	1	2024-12-13 20:50:28	R_2JoKTGenFRmYcEh	anonymous	IT	4	3	1	4	1	2	5	1	5	1	3	2	3	1	2	3	2,3	6	3	3	1	1	3	3	4	1,3,4,9	1
2024-12-13 20:48:12	2024-12-13 20:52:07	0	100	235	1	2024-12-13 20:52:07	R_22lk00lDYCJcybL	anonymous	IT	4	4	1	11	7	2	2	2	4	1	7	2	3	1	2	3	2	3	4	1	1	1	4	4	4	1,4,5,7,9	2
2024-12-13 20:46:05	2024-12-13 20:52:40	0	100	395	1	2024-12-13 20:52:41	R_8INpavinGE336fz	anonymous	IT	4	3	1	6	1	2	3	1	1	1	7	1	5	1,3,7	1	2	2,6	3	1	1	2	1	3	4	1	1,5,7,8,9	3
2024-12-13 20:50:53	2024-12-13 20:53:25	0	100	152	1	2024-12-13 20:53:26	R_2ZE3hcEoS5e4oz8	anonymous	IT	4	3	1	4	1	2	4	2	5	1	3	2	5	1	2	3	2,3	3	2	1	1	1	4	5	4	1,3,9	1
2024-12-13 20:51:00	2024-12-13 20:53:47	0	100	167	1	2024-12-13 20:53:48	R_8xSicdcAGSMkUU2	anonymous	IT	4	3	1	4	1	2	1	1	3	1	2	3	3	1	2	3	4	3	4	1	2	1	4	4	4	7,9	2
2024-12-13 20:47:59	2024-12-13 20:54:18	0	100	379	1	2024-12-13 20:54:19	R_8elaNxV2dXqXJOH	anonymous	IT	4	3	2	12	1	2	1	2	3	1	3	2	5	1	2	3	1,2,3	6	3	3	1	1	4	5	4	1,3,4,5,9	1
2024-12-13 20:49:29	2024-12-13 20:54:24	0	100	294	1	2024-12-13 20:54:24	R_2oTxlpDBiRyczTo	anonymous	IT	4	3	1	12	1	2	1	1	4	1	3	1	3	1	2	3	3,4,6	3	3	3	1	1	4	3	4	4,7,9	3
2024-12-13 20:51:25	2024-12-13 20:54:46	0	100	200	1	2024-12-13 20:54:46	R_82wRLnGJ1EIIxsC	anonymous	IT	4	3	1	12	1	2	1	2	3	3	5	3	3	5,7	2	3	4,6	3	5	1	1	1	3	3	2	1,3,5,8,9	2
2024-12-13 20:51:22	2024-12-13 20:55:41	0	100	259	1	2024-12-13 20:55:42	R_8Esv5Ukz5ReZkhb	anonymous	IT	4	3	1	4	1	1	4	1	4	1	7	2	3	4	2	3	5	5	3	2	1	1	2	2	2	1	3
2024-12-13 20:50:43	2024-12-13 20:55:49	0	100	306	1	2024-12-13 20:55:50	R_8mC5zpH1Qz64952	anonymous	IT	4	3	1	4	2	2	2	1	1	1	3	1	3	3	1	2	3,4,6	5	4	1	1	1	4	4	4	1,3,4,5,7	2
2024-12-13 20:29:39	2024-12-13 20:56:17	0	100	1597	1	2024-12-13 20:56:17	R_8nI483eKSuSi4m1	anonymous	IT	4	3	1	11	8	2	2	2	3	1	3	2	3	1	2	3	2	6	2	1	1	2	5	4	4	5	1
2024-12-13 20:50:53	2024-12-13 20:56:24	0	100	330	1	2024-12-13 20:56:24	R_2irMNJWjn3m1WD0	anonymous	IT	4	3	1	4	1	2	2	1	5	7	3	2	3	5,7	2	3	4,6	5	5	1	1	1	4	4	4	3,4,5,7	2
2024-12-13 20:53:36	2024-12-13 20:57:02	0	100	205	1	2024-12-13 20:57:02	R_8hQnfXnp48WCjCX	anonymous	IT	4	3	1	4	1	2	3	2	5	3	2	3	5	1,6	2	3	3	3	2	1	1	1	4	2	4	4,7,9	3
2024-12-13 20:53:48	2024-12-13 20:57:03	0	100	194	1	2024-12-13 20:57:03	R_8w6sVPdu1DElkcx	anonymous	IT	4	2	1	11	1	2	1	2	5	1	3	3	3	1,7	2	1	2,4,6	3	4	1	1	1	4	3	4	1,4,7,9	2
2024-12-13 20:53:57	2024-12-13 20:57:10	0	100	193	1	2024-12-13 20:57:11	R_8grGtR21jAm2169	anonymous	IT	4	2	1	12	1	1	2	2	1	1	5	1	3	1,7	1	1	2,6	3	3	1	1	1	4	3	4	1,4,7	1
2024-12-13 20:47:36	2024-12-13 20:57:28	0	100	592	1	2024-12-13 20:57:29	R_8eVwHpXMWDTIjN3	anonymous	IT	4	2	1	7	8	2	1	2	3	1	3	3	5	3	2	3	4	6	2	1	1	2	3	3	3	5	3
2024-12-13 20:54:38	2024-12-13 20:57:51	0	100	192	1	2024-12-13 20:57:51	R_2rnZAAqgaAUQX5S	anonymous	IT	4	3	1	12	1	2	1	1	3	3	5	2	3	1	2	3	4	5	5	1	1	1	4	5	4	1,4,5,7,9	1
2024-12-13 20:52:48	2024-12-13 20:57:51	0	100	303	1	2024-12-13 20:57:51	R_8GxnDldy48xCp8J	anonymous	IT	4	4	1	11	1	2	2	1	3	1	5	3	3	7	2	3	4	5	4	2	1	1	4	4	3	7,9	2
2024-12-13 20:52:36	2024-12-13 20:58:41	0	100	365	1	2024-12-13 20:58:42	R_2GxOmxLRoNAqDkJ	anonymous	IT	4	3	1	4	1	2	1	2	2	1	5	3	3	1	2	1	4	3	5	2	2	1	4	4	4	4,5,7,9	2
2024-12-13 20:53:42	2024-12-13 20:58:54	0	100	311	1	2024-12-13 20:58:54	R_8xC3N3xCHZSuyTD	anonymous	IT	4	2	3	6	2	2	4	1	1	1	3	2	1	1	2	3	2,3,4	3	4	1	1	1	3	2	3	4,7,9	1
2024-12-13 20:57:34	2024-12-13 20:59:55	0	100	140	1	2024-12-13 20:59:55	R_2wivtSkft8lggdg	anonymous	IT	4	3	2	7	1	2	1	2	5	1	3	2	3	5,7,4	2	3	3,4	5	5	1	1	1	4	4	4	4,5,7,9	2
2024-12-13 20:55:25	2024-12-13 21:00:15	0	100	290	1	2024-12-13 21:00:16	R_8PierGlEgnjuST8	anonymous	IT	4	3	1	4	6	2	2	1	1	1	3	2	3	7	2	3	3	5	5	1	1	1	3	3	3	3,4,5	1
2024-12-13 20:51:59	2024-12-13 21:01:15	0	100	555	1	2024-12-13 21:01:16	R_8o0Jkk2PavCNXrz	anonymous	IT	4	4	1	3	7	2	4	1	4	1	7	1	3	7	2	1	3,6	5	5	1	1	1	4	4	4	5,7	1
2024-12-13 20:58:13	2024-12-13 21:01:25	0	100	192	1	2024-12-13 21:01:25	R_2CUjCI3DtEO0PSc	anonymous	IT	4	3	1	11	1	2	3	2	3	1	3	2	3	1	2	3	4	3	4	2	1	1	4	4	4	1,4,7,9	2
2024-12-13 20:51:39	2024-12-13 21:02:20	0	100	641	1	2024-12-13 21:02:21	R_86gsTmXA8ZxpARG	anonymous	IT	4	2	2	7	10	2	1	2	1	3	3	3	5	1	2	3	2,3,4	3	4	3	1	1	1	3	5	1,3,7,9	1
2024-12-13 20:55:51	2024-12-13 21:02:24	0	100	392	1	2024-12-13 21:02:24	R_8VD9HLNDAZ1yEIN	anonymous	IT	4	2	2	7	9	2	5	1	5	1	3	3	3	4	2	3	6	3	4	1	1	1	4	3	4	1,7	1
2024-12-13 21:01:28	2024-12-13 21:05:04	0	100	216	1	2024-12-13 21:05:05	R_22XKvbYGOi2W2uW	anonymous	IT	4	3	1	11	1	1	5	2	1	4	7	2	3	1	2	3	4	5	4	1	1	1	4	4	4	4,5,7,8,9	2
2024-12-13 20:59:23	2024-12-13 21:05:34	0	100	371	1	2024-12-13 21:05:35	R_87JUI2rOacDhdn5	anonymous	IT	4	3	2	3	3	2	2	1	5	1	3	2	3	1,7	2	3	4,6	5	5	1	1	1	4	4	4	3,4,5,7	2
2024-12-13 21:03:33	2024-12-13 21:07:16	0	100	222	1	2024-12-13 21:07:16	R_2vVbRNTNv5L4OGJ	anonymous	IT	4	2	2	11	1	1	3	1	1	1	7	1	5	1,4	2	3	5	3	2	1	1	1	2	3	4	3,4,7,9	1
2024-12-13 21:05:08	2024-12-13 21:08:46	0	100	217	1	2024-12-13 21:08:46	R_8XD0jRANZipwOE9	anonymous	IT	4	3	1	7	1	2	2	1	3	1	3	2	3	1,3,7	2	3	3,4	5	4	1	1	1	4	3	4	1,4,7	1
2024-12-13 21:04:01	2024-12-13 21:08:57	0	100	296	1	2024-12-13 21:08:58	R_26WiiuTdj4nZEM9	anonymous	IT	4	3	1	11	1	2	4	1	5	1	7	2	5	1,2	2	1	3,4	3	5	1	1	1	4	4	4	1,3,4,5,7	2
2024-12-13 21:04:29	2024-12-13 21:11:06	0	100	397	1	2024-12-13 21:11:06	R_2bZHTOUd5IZ7ytH	anonymous	IT	4	4	1	3	2	1	2	2	4	1	5	3	3	1,7	2	3	3,6	3	5	1	1	1	5	5	5	3,8	1
2024-12-13 21:04:13	2024-12-13 21:11:16	0	100	423	1	2024-12-13 21:11:17	R_2PRivFVuPCk8BWA	anonymous	IT	4	3	1	12	1	2	1	2	3	4	7	3	3	1	2	1	4	3	5	2	2	1	5	5	5	1,7,9	3
2024-12-13 21:07:52	2024-12-13 21:11:24	0	100	211	1	2024-12-13 21:11:24	R_8rHZiVco3cRHlhy	anonymous	IT	4	3	1	7	1	2	4	2	1	1	3	2	3	7	1	2	6	3	4	1	2	1	3	3	4	1,3,4,5,7,8,9	2
2024-12-13 21:06:38	2024-12-13 21:13:52	0	100	433	1	2024-12-13 21:13:53	R_2jPKC2tGd9fL0LB	anonymous	IT	4	3	1	4	1	2	1	2	3	1	7	2	3	1	2	3	3,4	3	2	1	1	1	4	4	4	5,7,9	3
2024-12-13 21:09:53	2024-12-13 21:13:52	0	100	239	1	2024-12-13 21:13:53	R_839b89s3G6POkoL	anonymous	IT	4	4	1	11	1	2	1	2	3	1	5	2	3	3	2	3	3,6	3	4	1	1	1	3	3	4	3,5,7	2
2024-12-13 21:13:06	2024-12-13 21:16:49	0	100	222	1	2024-12-13 21:16:49	R_2ensBIvUA7OCkM6	anonymous	IT	4	3	1	7	1	2	2	1	2	4	7	1	3	1,6	2	3	4	5	5	1	1	1	4	3	3	7,8	1
2024-12-13 21:12:37	2024-12-13 21:18:25	0	100	347	1	2024-12-13 21:18:25	R_8MKjms8fEI8lQ4Z	anonymous	IT	4	3	2	4	1	2	3	1	5	1	3	2	3	7	2	1	2,3	5	4	1	1	2	4	4	4	5,7,9	2
2024-12-13 21:16:04	2024-12-13 21:19:16	0	100	192	1	2024-12-13 21:19:16	R_8VEjVBWZMRL8ds5	anonymous	IT	4	2	2	4	1	1	4	1	1	1	7	3	3	4	2	3	6	5	5	1	1	1	4	3	4	3,4,5	2
2024-12-13 21:15:45	2024-12-13 21:20:57	0	100	312	1	2024-12-13 21:20:58	R_8TUdVX0GNlYamBP	anonymous	IT	4	4	1	11	7	2	1	1	3	3	3	3	3	6	2	3	4	5	5	1	1	1	4	4	4	5,7,9	2
2024-12-13 21:18:03	2024-12-13 21:22:14	0	100	250	1	2024-12-13 21:22:15	R_8EaW0wQz6M37W11	anonymous	IT	4	2	1	6	1	2	3	1	5	1	5	3	1	1,7	2	3	4,6	5	4	1	1	1	4	4	3	4,7,9	2
2024-12-13 21:19:44	2024-12-13 21:22:38	0	100	173	1	2024-12-13 21:22:38	R_2P844oG2Me7hYmC	anonymous	IT	4	3	2	12	1	2	2	1	3	1	5	2	5	1	2	1	2	3	4	1	1	1	3	3	3	1,4,5,7,9	1
2024-12-13 21:21:10	2024-12-13 21:24:30	0	100	200	1	2024-12-13 21:24:31	R_22lUHOoV0jzVVto	anonymous	IT	4	1	2	7	9	2	2	2	3	1	5	3	3	1	2	1	4	3	3	1	2	1	4	3	4	3,4,5,7,9	1
2024-12-13 21:20:37	2024-12-13 21:26:05	0	100	327	1	2024-12-13 21:26:05	R_2iXuzLPjfwF8B2s	anonymous	IT	4	2	1	11	1	2	3	2	3	1	3	2	3	1	2	1	4	6	4	1	2	1	4	4	2	1,7	1
2024-12-13 21:16:55	2024-12-13 21:26:24	0	100	568	1	2024-12-13 21:26:24	R_2hFuA9Z0lKB84tC	anonymous	IT	4	4	1	7	1	2	1	2	3	8	3	2	3	3	2	3	2,3,5	3	4	1	1	1	5	4	4	1,5,7,9	2
2024-12-13 21:21:33	2024-12-13 21:26:34	0	100	301	1	2024-12-13 21:26:35	R_22sTUmpbFRS53Kj	anonymous	IT	4	3	1	4	1	2	4	2	5	1	7	1	3	1	2	3	4	3	4	1	1	1	4	4	4	1,4,7,8,9	2
2024-12-13 21:19:37	2024-12-13 21:26:57	0	100	439	1	2024-12-13 21:26:57	R_2J40qHj4RUzA7O9	anonymous	IT	4	2	1	3	2	2	4	1	5	1	7	1	3	1	2	3	5	5	3	1	2	2	3	3	3	1	1
2024-12-13 21:23:31	2024-12-13 21:27:21	0	100	229	1	2024-12-13 21:27:21	R_8EhEhohuoT5bb9F	anonymous	IT	4	3	2	7	1	1	4	1	5	1	2	3	3	1	2	3	2	3	2	1	1	1	3	3	2	3,5	1
2024-12-13 21:18:31	2024-12-13 21:27:58	0	100	566	1	2024-12-13 21:27:59	R_27yJwdaWqdpcJZ7	anonymous	IT	4	4	1	7	7	2	2	2	4	1	7	1	3	7	2	3	6	5	5	1	1	1	4	3	4	1,3,5,7,9	1
2024-12-13 21:24:39	2024-12-13 21:28:18	0	100	218	1	2024-12-13 21:28:18	R_8KQAHzxWJVz7Svv	anonymous	IT	4	3	2	12	10	2	1	2	3	1	5	2	3	1	2	3	2,4	3	2	1	1	1	5	3	3	5	1
2024-12-13 21:26:06	2024-12-13 21:29:28	0	100	202	1	2024-12-13 21:29:28	R_2impBKEqDKcrcOs	anonymous	IT	4	3	1	11	1	1	3	1	4	1	5	2	3	1,2	2	3	4	5	5	1	1	1	4	3	4	3,4,5,7,9	1
2024-12-13 21:26:08	2024-12-13 21:30:01	0	100	232	1	2024-12-13 21:30:01	R_23mapxncvelKAlJ	anonymous	IT	4	2	2	4	1	1	3	2	1	1	7	1	3	1	2	3	5	6	3	3	1	1	4	3	4	1,3	1
2024-12-13 21:22:04	2024-12-13 21:30:04	0	100	479	1	2024-12-13 21:30:04	R_2spOclPAT6XoRF1	anonymous	IT	4	3	1	4	3	2	3	2	5	1	3	3	3	1	2	3	1,2,3,4	3	4	3	1	1	3	3	3	7,9	1
2024-12-13 21:25:16	2024-12-13 21:30:10	0	100	294	1	2024-12-13 21:30:11	R_2e8CkMWyafwmuRi	anonymous	IT	4	2	2	12	1	2	1	2	1	1	3	2	3	1,2	1	2	2,3,4	3	4	1	1	1	4	4	4	4,5,7,8	1
2024-12-13 21:18:35	2024-12-13 21:31:14	0	100	758	1	2024-12-13 21:31:15	R_8li7g89qZ9fmT97	anonymous	IT	4	3	1	12	1	2	3	2	3	1	3	2	3	1,3	1	1	2,3	3	4	1	1	1	4	4	4	3,4,5,7	2
2024-12-13 21:28:03	2024-12-13 21:32:40	0	100	276	1	2024-12-13 21:32:41	R_86eBbvL2tHc520a	anonymous	IT	4	3	1	4	1	2	3	2	1	7	7	1	3	1	2	3	3,4	5	4	1	1	1	4	3	4	1,5,7,9	1
2024-12-13 21:26:30	2024-12-13 21:33:11	0	100	401	1	2024-12-13 21:33:12	R_27O0FEmGNscVGww	anonymous	IT	4	3	1	4	1	2	3	1	1	1	7	1	5	1	2	3	3	6	2	2	2	1	3	5	3	3,4,5,9	3
2024-12-13 21:31:46	2024-12-13 21:34:22	0	100	155	1	2024-12-13 21:34:23	R_8DNa6z8sg4uy8XX	anonymous	IT	4	2	1	7	1	2	4	1	1	1	3	3	3	1	2	1	5	6	3	1	2	1	4	4	4	4,5,7,9	1
2024-12-13 21:28:14	2024-12-13 21:35:16	0	100	422	1	2024-12-13 21:35:17	R_2diZ7DIYFBonw3h	anonymous	IT	4	3	1	6	1	2	4	1	5	1	7	2	5	1,2	1	1	2	3	3	1	1	1	4	4	4	5,7	1
2024-12-13 21:31:44	2024-12-13 21:36:09	0	100	265	1	2024-12-13 21:36:10	R_22uv4G4rHRUjgJL	anonymous	IT	4	3	1	7	6	2	2	2	3	1	7	1	3	1,7	2	3	3,4,6	3	4	1	1	1	4	4	4	1,4,5,9	2
2024-12-13 21:27:53	2024-12-13 21:36:52	0	100	539	1	2024-12-13 21:36:53	R_8CEs9yDVQNoZ7RR	anonymous	IT	4	3	2	7	1	2	2	2	3	3	2	3	3	5	2	3	4	5	5	2	1	1	3	2	4	4,7,9	3
2024-12-13 21:38:25	2024-12-13 21:41:08	0	100	162	1	2024-12-13 21:41:08	R_2EhAYAhIFXaBRWF	anonymous	IT	4	3	2	7	1	2	3	2	3	1	3	2	3	1	2	1	3,4	6	2	3	1	1	4	4	3	1	1
2024-12-13 21:37:06	2024-12-13 21:41:08	0	100	242	1	2024-12-13 21:41:09	R_8zNHxRb8XmpZ8tn	anonymous	IT	4	3	1	7	1	2	4	2	1	1	2	2	3	1,2	2	3	3	3	4	1	1	1	3	4	4	3,5,7	1
2024-12-13 21:36:38	2024-12-13 21:42:17	0	100	339	1	2024-12-13 21:42:18	R_2aHF1B1mkLPyQet	anonymous	IT	4	2	1	11	1	2	2	2	3	1	3	2	5	1,4	2	3	2,3,4,6	3	5	3	1	1	5	5	5	1,7,9	1
2024-12-13 20:51:39	2024-12-13 21:43:20	0	100	3101	1	2024-12-13 21:43:21	R_2EBCwo6Tg7AjUqt	anonymous	IT	4	2	1	12	1	1	2	2	3	3	3	3	3	1,3	2	3	4	5	5	1	1	1	4	4	4	3,4,5,7	1
2024-12-13 21:40:44	2024-12-13 21:44:09	0	100	205	1	2024-12-13 21:44:10	R_8Kxu6XOqqLUpmFu	anonymous	IT	4	3	1	12	1	2	1	2	3	1	5	2	3	1	2	3	2	3	3	1	1	1	4	3	4	1,3,4	1
2024-12-13 21:43:41	2024-12-13 21:46:23	0	100	161	1	2024-12-13 21:46:23	R_2tZfpRramyRy5sR	anonymous	IT	4	3	1	4	1	2	4	1	5	1	7	2	3	1	2	3	5	1	1	2	1	2	3	3	4	1,4,5	1
2024-12-13 21:31:09	2024-12-13 21:46:34	0	100	925	1	2024-12-13 21:46:34	R_8NFa2FepAoiADjm	anonymous	IT	4	4	1	3	8	2	2	2	5	1	3	2	3	1,2	1	1	2,3	3	4	1	1	2	3	3	3	1,5,7,9	2
2024-12-13 21:44:07	2024-12-13 21:47:26	0	100	198	1	2024-12-13 21:47:26	R_2EifHhBCrSpiLqv	anonymous	IT	4	2	1	7	1	2	4	1	1	1	3	1	5	3	2	3	5	6	1	2	2	2	5	5	5	5	1
2024-12-13 21:42:02	2024-12-13 21:48:19	0	100	377	1	2024-12-13 21:48:20	R_2Z3A8jkhAL96Ax3	anonymous	IT	4	4	1	3	7	2	2	2	3	8	3	2	3	5	2	3	3	3	4	1	1	2	3	4	4	4,5,7	2
2024-12-13 21:45:14	2024-12-13 21:48:59	0	100	225	1	2024-12-13 21:49:00	R_2CCCox3qkT86IRF	anonymous	IT	4	3	1	11	1	2	3	2	3	1	3	2	3	1,3,7	2	3	3,4	3	4	2	1	1	4	4	4	4,5,7,9	2
2024-12-13 21:47:24	2024-12-13 21:50:08	0	100	163	1	2024-12-13 21:50:09	R_8riuGloc3JdFU3D	anonymous	IT	4	3	1	11	1	2	3	2	3	1	3	2	3	1	2	3	4	3	5	1	2	1	4	4	4	1,7,9	2
2024-12-13 21:47:33	2024-12-13 21:50:56	0	100	202	1	2024-12-13 21:50:56	R_28CIKmNwfXtCLV0	anonymous	IT	4	2	1	7	1	2	3	1	1	1	3	2	3	4	2	3	3	3	5	1	1	1	4	4	4	4,7	1
2024-12-13 21:36:47	2024-12-13 21:51:29	0	100	882	1	2024-12-13 21:51:30	R_2njX91YtWxntfLp	anonymous	IT	4	3	1	4	1	2	4	1	2	7	7	1	3	1,4	2	3	3	3	4	1	1	1	3	4	3	7	3
2024-12-13 21:48:29	2024-12-13 21:51:44	0	100	194	1	2024-12-13 21:51:44	R_2BhxDlUv7a4mD2s	anonymous	IT	4	3	1	11	8	2	4	2	3	1	5	3	3	1	2	3	3	3	4	1	1	1	4	4	2	4,5	2
2024-12-13 21:47:01	2024-12-13 21:52:15	0	100	314	1	2024-12-13 21:52:16	R_2KUsAfPPr3j2pMa	anonymous	IT	4	3	1	12	1	2	2	1	3	3	3	1	3	3	2	1	4,6	5	5	2	1	1	2	4	4	4,5,7,9	2
2024-12-13 21:32:17	2024-12-13 21:55:18	0	100	1381	1	2024-12-13 21:55:19	R_8tyhKnxs4u4mBmZ	anonymous	IT	4	3	1	12	1	2	2	2	5	1	3	1	3	1,2,7	2	3	2,3,4,6	3	4	1	1	1	4	3	3	3,4,5,7,9	1
2024-12-13 21:50:57	2024-12-13 21:56:11	0	100	313	1	2024-12-13 21:56:11	R_2KdZGXMzjgD4knv	anonymous	IT	4	4	1	4	1	2	4	1	5	8	3	2	3	1	1	2	2	3	3	2	1	2	3	3	4	1,4	1
2024-12-13 21:52:22	2024-12-13 21:57:17	0	100	294	1	2024-12-13 21:57:17	R_8jrh1meifF24Vxf	anonymous	IT	4	3	1	7	1	2	3	2	1	1	7	2	5	1	2	3	4	3	4	1	1	1	4	4	4	7	1
2024-12-13 21:53:58	2024-12-13 21:57:30	0	100	211	1	2024-12-13 21:57:30	R_2SosDdGJmNtfTHj	anonymous	IT	4	3	1	12	1	2	3	1	1	1	7	2	5	1,2,7	2	3	4,6	3	5	1	1	1	4	4	4	1,4,5,7,9	2
2024-12-13 21:47:28	2024-12-13 21:58:27	0	100	659	1	2024-12-13 21:58:28	R_8abgfCgOc4658bf	anonymous	IT	4	4	2	11	7	2	1	2	1	1	5	3	3	1	2	1	2	1	1	2	1	2	5	5	5	1,3,8	3
2024-12-13 21:54:45	2024-12-13 21:58:33	0	100	227	1	2024-12-13 21:58:33	R_2oBUVpscpLq02qd	anonymous	IT	4	2	1	12	1	1	2	2	1	1	3	3	3	1	2	3	3	3	4	1	2	1	4	3	3	3,4,8	1
2024-12-13 21:56:31	2024-12-13 21:59:11	0	100	159	1	2024-12-13 21:59:11	R_8fltMiizgcSf1oN	anonymous	IT	4	3	1	11	6	2	4	2	1	1	3	2	3	3,7	2	3	4,6	5	4	1	1	1	4	4	4	4,5,7,9	2
2024-12-13 21:54:33	2024-12-13 21:59:21	0	100	287	1	2024-12-13 21:59:21	R_2IlSzlWmfi7WmkO	anonymous	IT	4	3	1	4	8	2	4	1	4	8	7	1	3	1,2	2	1	2,3	3	4	1	1	1	4	4	4	5,7	2
2024-12-13 21:54:44	2024-12-13 22:01:12	0	100	388	1	2024-12-13 22:01:13	R_8Kd3Rxn1urDfMRa	anonymous	IT	4	3	1	11	1	2	1	1	3	3	2	3	3	1	2	3	4	5	5	2	2	1	4	3	4	1,5,7,9	1
2024-12-13 21:55:11	2024-12-13 22:01:29	0	100	378	1	2024-12-13 22:01:29	R_2dWHh7CTFqWMy73	anonymous	IT	4	2	1	4	1	2	4	1	1	1	3	2	3	1,7	2	3	2	3	4	1	1	1	3	4	4	3,4,5,7,9	2
2024-12-13 21:58:38	2024-12-13 22:02:59	0	100	260	1	2024-12-13 22:02:59	R_8Php1ks2ep0OVvi	anonymous	IT	4	4	1	6	1	2	1	2	1	1	5	2	3	2	2	3	5	2	3	1	1	2	4	4	4	3,4,9	2
2024-12-13 22:00:29	2024-12-13 22:04:12	0	100	222	1	2024-12-13 22:04:12	R_2eU3tZNwNbef2WR	anonymous	IT	4	3	2	4	1	2	4	1	2	1	3	2	3	1,3	2	3	4,6	5	5	1	1	1	3	5	3	1,3,4,5,7,8,9	2
2024-12-13 22:00:36	2024-12-13 22:04:56	0	100	259	1	2024-12-13 22:04:56	R_8HqUiAO6zcM7Rns	anonymous	IT	4	3	1	11	1	2	4	1	1	1	7	1	3	1	2	3	3	3	4	1	1	1	4	5	3	1,3,5	2
2024-12-13 21:40:46	2024-12-13 22:05:12	0	100	1465	1	2024-12-13 22:05:12	R_8Ca46SPz2EDxz7d	anonymous	IT	4	4	2	2	7	2	2	2	1	1	3	2	3	1	2	1	2	3	2	1	1	2	4	5	3	5,7,9	1
2024-12-13 22:02:34	2024-12-13 22:05:57	0	100	203	1	2024-12-13 22:05:58	R_80Vc6D6noZ3aCOT	anonymous	IT	4	4	1	12	1	2	1	2	3	1	3	2	3	1	2	3	4	6	1	2	2	1	4	5	4	1,4,9	1
2024-12-13 21:59:59	2024-12-13 22:09:23	0	100	564	1	2024-12-13 22:09:24	R_8YEsOl5rqsDAhzK	anonymous	IT	4	3	2	7	1	2	4	1	4	1	3	2	3	1,4	2	3	2,4,6	3	3	1	1	2	3	4	4	1,4,5	1
2024-12-13 22:04:01	2024-12-13 22:09:45	0	100	344	1	2024-12-13 22:09:46	R_8cKn0qXq8UoQm1r	anonymous	IT	4	3	1	4	1	2	4	2	2	1	7	2	3	7	2	2	1,2	3	3	1	1	1	4	3	4	3,7	1
2024-12-13 22:06:08	2024-12-13 22:10:24	0	100	255	1	2024-12-13 22:10:24	R_2Qh1HmfMHRFSRWd	anonymous	IT	4	3	1	11	1	2	4	1	1	3	7	1	5	1	2	3	3	3	3	1	1	1	4	4	4	1,4,5,7,8,9	2
2024-12-13 22:06:51	2024-12-13 22:10:27	0	100	215	1	2024-12-13 22:10:27	R_8ADn6a3hj9QJwNX	anonymous	IT	4	1	2	12	1	2	4	1	1	7	3	2	5	1	2	1	5	1	1	1	1	1	2	3	4	1	3
2024-12-13 22:07:37	2024-12-13 22:10:43	0	100	186	1	2024-12-13 22:10:43	R_8DZip4fBrVOs0Uu	anonymous	IT	4	3	1	12	1	2	2	2	3	1	2	2	3	1,3,5	1	2	3,4,6	3	4	1	1	1	4	4	4	3,7,9	2
2024-12-13 22:08:14	2024-12-13 22:12:05	0	100	231	1	2024-12-13 22:12:05	R_2NUTffG8fhjKqs2	anonymous	IT	4	2	1	11	1	2	2	1	1	1	3	2	3	1,2	2	3	3,4	3	4	3	1	1	2	3	4	4,5,7,9	1
2024-12-13 22:07:52	2024-12-13 22:12:47	0	100	294	1	2024-12-13 22:12:47	R_2nT5Aqmp3acrXvX	anonymous	IT	4	3	1	12	1	2	4	1	3	1	3	2	3	1,3,7	2	3	3,4,6	3	3	1	1	1	4	3	4	1,3,7,9	1
2024-12-13 22:09:39	2024-12-13 22:13:45	0	100	246	1	2024-12-13 22:13:45	R_2OpLrrPm8iIySif	anonymous	IT	4	1	2	4	9	2	4	1	3	1	5	2	1	1	2	1	5	3	4	1	2	1	4	4	4	7	1
2024-12-13 22:08:27	2024-12-13 22:13:55	0	100	328	1	2024-12-13 22:13:56	R_2hg6JstiwSWd3jq	anonymous	IT	4	3	1	11	1	2	4	2	1	1	3	1	3	1	2	3	2	3	3	2	2	1	3	5	4	4,9	1
2024-12-13 22:10:20	2024-12-13 22:14:44	0	100	263	1	2024-12-13 22:14:44	R_8bUmbV7QW97e08x	anonymous	IT	4	1	1	7	1	2	4	2	3	1	5	2	5	1	2	2	4	5	3	1	1	1	3	4	4	4,7	1
2024-12-13 22:11:43	2024-12-13 22:15:19	0	100	216	1	2024-12-13 22:15:19	R_8U7QchprnQuJmBb	anonymous	IT	4	4	1	4	1	2	2	2	5	3	5	2	3	1	2	1	3	3	4	1	2	1	4	3	5	4	1
2024-12-13 22:16:11	2024-12-13 22:18:58	0	100	166	1	2024-12-13 22:18:58	R_8Lv7VyVaLBqudY5	anonymous	IT	4	3	1	4	1	2	2	2	5	1	2	3	3	1,6	2	3	3	5	5	1	1	1	4	4	4	4,7,8	2
2024-12-13 22:11:10	2024-12-13 22:21:36	0	100	625	1	2024-12-13 22:21:36	R_28X87xVcfVpikHT	anonymous	IT	4	4	1	11	9	2	1	1	1	1	7	2	3	1,2,5	2	3	3,4,6	5	5	1	1	1	3	4	4	1,3,4,5,7	2
2024-12-13 22:16:24	2024-12-13 22:22:11	0	100	347	1	2024-12-13 22:22:11	R_8zcDHB2RUyrxsc0	anonymous	IT	4	2	1	4	1	2	2	1	5	8	3	2	3	1,2	2	3	2	2	3	2	1	1	4	3	4	4,5,7,9	1
2024-12-13 22:16:13	2024-12-13 22:22:22	0	100	369	1	2024-12-13 22:22:22	R_2Q7tb7dq1kKR9yV	anonymous	IT	4	3	1	2	1	2	4	1	4	1	3	2	3	1,3	2	3	3	5	3	1	1	2	3	3	3	1,5	1
2024-12-13 22:20:59	2024-12-13 22:24:13	0	100	193	1	2024-12-13 22:24:14	R_2P007ldP8EDKHQ8	anonymous	IT	4	2	1	11	1	2	1	2	1	1	7	1	5	1	2	1	2,3,4	6	5	1	2	1	4	4	4	3,4,5,7	2
2024-12-13 22:24:54	2024-12-13 22:29:11	0	100	256	1	2024-12-13 22:29:11	R_8742wGrVSPjVkyv	anonymous	IT	4	3	1	12	1	2	2	2	3	4	3	1	3	1	2	3	4	5	5	1	1	1	4	4	4	3,4,5,7	2
2024-12-13 22:24:34	2024-12-13 22:29:48	0	100	314	1	2024-12-13 22:29:49	R_8BncbwFqbiLgVZ1	anonymous	IT	4	3	1	4	7	2	2	2	3	1	3	2	3	1,7	2	2	2,6	3	4	1	1	1	4	4	4	4,5,7,9	1
2024-12-13 22:27:02	2024-12-13 22:29:53	0	100	171	1	2024-12-13 22:29:54	R_2QXxwABJIIs8Uep	anonymous	IT	4	2	2	7	1	1	2	1	4	1	5	1	1	4	1	1	6	5	5	1	1	1	4	4	4	4,5,7	2
2024-12-13 22:27:58	2024-12-13 22:32:55	0	100	296	1	2024-12-13 22:32:55	R_26szxN6lFqlQGjv	anonymous	IT	4	2	2	12	1	2	3	1	2	1	3	2	5	1	2	3	2	3	5	3	1	1	2	3	4	4,7,9	3
2024-12-13 22:28:53	2024-12-13 22:33:31	0	100	278	1	2024-12-13 22:33:32	R_2KxUmcWosDoskzO	anonymous	IT	4	2	1	7	2	1	2	1	5	1	3	1	3	1	2	3	2,3	3	4	1	1	1	4	4	4	3,4,5,7	2
2024-12-13 22:32:08	2024-12-13 22:35:40	0	100	211	1	2024-12-13 22:35:40	R_81XlNYnTas6nJMD	anonymous	IT	4	2	1	11	2	1	4	1	5	1	7	2	1	1	2	3	3,4	3	3	1	1	1	4	4	4	1,3,4,5,7	2
2024-12-13 22:33:01	2024-12-13 22:36:04	0	100	182	1	2024-12-13 22:36:05	R_2y4bDjsA7ku2wj5	anonymous	IT	4	1	1	4	9	1	2	2	3	1	7	1	5	3	2	2	4,6	5	4	1	1	1	4	4	4	3,4,5,9	2
2024-12-13 22:31:37	2024-12-13 22:36:20	0	100	282	1	2024-12-13 22:36:21	R_2jdOpRsOk7oYOtS	anonymous	IT	4	3	1	4	1	2	5	2	1	1	3	2	3	1	2	3	4	3	4	1	2	1	5	5	5	1,3,4,5,7,8,9	2
2024-12-13 22:31:17	2024-12-13 22:37:40	0	100	382	1	2024-12-13 22:37:40	R_2HoSxpNVsSyzArb	anonymous	IT	4	2	1	7	1	2	3	1	1	1	2	2	3	1	2	3	3,4	5	5	1	2	1	4	5	5	7,9	3
2024-12-13 22:33:46	2024-12-13 22:37:59	0	100	253	1	2024-12-13 22:38:00	R_8EaWm86WAp8pxwp	anonymous	IT	4	3	1	12	1	1	5	2	5	1	3	2	3	1	2	1	4	3	3	1	1	1	4	4	4	1,4,7	1
2024-12-13 22:36:06	2024-12-13 22:39:30	0	100	203	1	2024-12-13 22:39:30	R_2094ewLrFvIgF8o	anonymous	IT	4	3	1	11	1	2	4	2	1	1	3	2	5	1,6,7	2	3	3,4,6	3	5	1	1	1	4	4	4	4,7,9	2
2024-12-13 22:39:51	2024-12-13 22:42:39	0	100	167	1	2024-12-13 22:42:40	R_2BKNZQIQzLadmSd	anonymous	IT	4	2	1	7	1	2	5	1	2	1	2	3	5	1	1	1	5	6	3	1	2	2	5	5	5	5	1
2024-12-13 22:42:56	2024-12-13 22:46:27	0	100	210	1	2024-12-13 22:46:27	R_871mHcjoQyRojWR	anonymous	IT	4	2	1	11	1	2	1	2	3	3	2	3	3	1	2	3	5	6	2	3	1	1	4	4	4	3,4,7,9	2
2024-12-13 22:40:58	2024-12-13 22:46:32	0	100	334	1	2024-12-13 22:46:33	R_2efuaOThtwqKCFZ	anonymous	IT	4	3	1	4	1	2	3	2	3	1	3	3	3	1,2	2	3	3	3	3	1	1	1	4	5	3	1,3,4,7,9	1
2024-12-13 22:39:54	2024-12-13 22:47:56	0	100	482	1	2024-12-13 22:47:57	R_24WwFMiKZLZqMmt	anonymous	IT	4	4	1	4	7	2	5	2	4	1	7	2	3	4	1	1	4	5	5	1	1	1	4	4	4	9	3
2024-12-13 22:45:04	2024-12-13 22:48:12	0	100	188	1	2024-12-13 22:48:13	R_89utw9oNDcejOUN	anonymous	IT	4	2	2	11	9	2	4	2	1	3	5	2	5	1	2	3	2	3	4	1	2	1	3	5	5	7,9	3
2024-12-13 22:45:19	2024-12-13 22:48:35	0	100	195	1	2024-12-13 22:48:36	R_2melbXMjM15CVc4	anonymous	IT	4	3	2	12	1	2	1	2	3	1	7	1	3	5,7	2	3	3,4	5	5	1	1	1	4	4	4	4,5	2
2024-12-13 22:44:06	2024-12-13 22:50:04	0	100	358	1	2024-12-13 22:50:04	R_8fvLYJXZ4A3FFpG	anonymous	IT	4	4	1	4	7	2	2	1	1	1	3	2	3	2,5,7	2	3	4,6	5	4	1	1	1	4	5	3	4,7,8	1
2024-12-13 22:45:22	2024-12-13 22:50:32	0	100	310	1	2024-12-13 22:50:33	R_8AODx1DBlO6GUxz	anonymous	IT	4	3	1	11	1	1	2	1	4	1	5	2	5	1,7	2	3	2,3	3	4	1	1	1	3	3	3	3,4,5,7,9	1
2024-12-13 22:49:33	2024-12-13 22:53:56	0	100	262	1	2024-12-13 22:53:56	R_8CEkDzpG04EojTw	anonymous	IT	4	3	1	4	1	2	4	1	5	1	5	2	3	1	2	3	4	3	1	2	1	1	3	4	4	7,9	2
2024-12-13 22:53:59	2024-12-13 22:59:02	0	100	303	1	2024-12-13 22:59:02	R_2TDpkEnfRcni5qh	anonymous	IT	4	4	1	4	7	2	2	2	3	3	3	2	3	2	2	3	4	3	5	1	1	1	3	4	4	4,5,7,9	2
2024-12-13 22:55:40	2024-12-13 22:59:15	0	100	215	1	2024-12-13 22:59:15	R_2eowN2h9qtae4F3	anonymous	IT	4	2	1	4	1	2	3	2	5	3	7	2	3	7	2	3	6	5	5	1	1	1	4	4	4	4,5,7,8,9	2
2024-12-13 22:44:30	2024-12-13 23:01:03	0	100	993	1	2024-12-13 23:01:04	R_2r626w4EWTT7hUE	anonymous	IT	4	3	1	4	1	2	2	2	1	1	5	3	5	1	2	3	2,3	3	4	2	2	1	3	2	3	5	1
2024-12-13 22:57:14	2024-12-13 23:01:44	0	100	269	1	2024-12-13 23:01:44	R_8V8lF8u2SCBwAgh	anonymous	IT	4	4	2	4	1	2	2	2	3	1	5	2	3	1,6	2	3	2,3,6	3	3	1	1	1	4	2	4	4,8	2
2024-12-13 22:59:39	2024-12-13 23:03:14	0	100	215	1	2024-12-13 23:03:14	R_2LjtPNcBXva27d6	anonymous	IT	4	3	1	4	1	2	2	1	5	1	7	2	3	1,7	2	3	4,6	3	3	1	1	1	5	4	4	1,3,4,5,7	3
2024-12-13 23:00:47	2024-12-13 23:03:44	0	100	177	1	2024-12-13 23:03:44	R_83fZ5VZMFo3Ug5q	anonymous	IT	4	3	1	11	1	1	1	2	5	1	5	3	3	1	2	3	4	3	4	2	1	1	4	1	5	9	1
2024-12-13 23:00:52	2024-12-13 23:06:37	0	100	345	1	2024-12-13 23:06:38	R_8trR9KIZsZKh9AI	anonymous	IT	4	2	2	4	9	2	2	2	2	1	7	2	3	1	1	1	4	3	5	1	2	1	3	3	4	1,4,7	1
2024-12-13 13:22:56	2024-12-13 23:08:03	0	100	35106	1	2024-12-13 23:08:03	R_2EKJr6um4JOFXpT	anonymous	IT	4	1	1	7	1	2	5	1	4	1	3	1	5	1,4	2	2	2,5	3	2	1	2	1	4	3	4	8	3
2024-12-13 23:04:36	2024-12-13 23:08:05	0	100	208	1	2024-12-13 23:08:05	R_8opldnagGRj9sdP	anonymous	IT	4	3	1	2	1	1	2	1	5	1	3	2	3	2	2	3	2	3	3	1	1	1	5	5	5	1,4,5,7	1
2024-12-13 23:04:19	2024-12-13 23:08:46	0	100	267	1	2024-12-13 23:08:47	R_8KCjUvOBazufYxg	anonymous	IT	4	3	1	7	8	1	4	1	3	1	3	1	3	2	1	2	4	5	5	1	1	1	4	4	4	5,7,8,9	2
2024-12-13 23:05:59	2024-12-13 23:10:05	0	100	246	1	2024-12-13 23:10:06	R_8u8iYSOXZpMc7Kh	anonymous	IT	4	3	1	7	1	2	2	1	3	3	3	1	3	1	2	3	3	5	5	2	1	1	5	5	5	5,7,9	2
2024-12-13 23:06:42	2024-12-13 23:10:21	0	100	218	1	2024-12-13 23:10:21	R_8ieVfeiRB0bSvIq	anonymous	IT	4	3	1	12	1	2	1	1	1	4	2	3	3	5	2	3	4	5	5	1	1	2	3	1	4	4,5,7,9	3
2024-12-13 23:09:56	2024-12-13 23:12:36	0	100	159	1	2024-12-13 23:12:36	R_2KIPN1zw0x0hyH6	anonymous	IT	4	3	1	7	1	2	2	2	5	1	5	2	3	2,4	2	3	3,6	3	3	1	1	1	4	4	5	3,4,7,9	1
2024-12-13 23:10:54	2024-12-13 23:14:11	0	100	197	1	2024-12-13 23:14:12	R_8g1Gqz4OZM7Vvl8	anonymous	IT	4	3	1	7	2	2	1	1	3	1	3	2	5	1	2	3	4	5	5	1	2	1	4	4	4	1,3,4,5,7,9	1
2024-12-13 23:06:33	2024-12-13 23:14:27	0	100	474	1	2024-12-13 23:14:28	R_80Ou5vg2qCB6hCV	anonymous	IT	4	4	2	11	7	2	2	2	4	3	3	2	3	3,7	1	2	3	3	4	1	1	2	3	3	3	1,3,4,5,7	2
2024-12-13 23:09:33	2024-12-13 23:14:54	0	100	321	1	2024-12-13 23:14:54	R_2nVQdgHD4LNIWrY	anonymous	IT	4	3	1	11	1	2	1	1	1	1	2	2	3	1	2	3	4	3	3	1	1	1	4	2	3	8	1
2024-12-13 23:13:38	2024-12-13 23:17:16	0	100	217	1	2024-12-13 23:17:16	R_8kvoJ40nbChbH5K	anonymous	IT	4	3	1	6	1	2	3	2	4	1	3	1	3	1,7	2	3	4,6	5	4	1	1	1	4	4	4	1,4,7	2
2024-12-13 23:11:34	2024-12-13 23:18:00	0	100	386	1	2024-12-13 23:18:01	R_8jqE5HyoH82VpEA	anonymous	IT	4	3	1	11	1	2	4	1	3	1	7	2	3	1,6	1	1	2,3	6	3	1	1	1	4	3	4	1,4,5,8,9	1
2024-12-13 23:13:47	2024-12-13 23:18:34	0	100	286	1	2024-12-13 23:18:34	R_2pJC5Q7NV16gijE	anonymous	IT	4	2	1	4	2	2	3	1	1	3	5	2	5	1	2	3	2	3	4	1	1	1	4	4	4	3,4,7	3
2024-12-13 23:21:08	2024-12-13 23:24:35	0	100	207	1	2024-12-13 23:24:36	R_80HJyfoLygr0LM2	anonymous	IT	4	2	1	4	1	1	5	2	5	1	7	1	5	1,4	2	2	2	6	3	1	1	1	3	3	3	1,4	1
2024-12-13 23:21:14	2024-12-13 23:26:05	0	100	291	1	2024-12-13 23:26:05	R_8PbsudYJYhgUQJX	anonymous	IT	4	2	1	11	1	2	1	2	2	1	7	1	1	7	1	2	5	3	3	1	1	1	3	3	3	1,3,9	1
2024-12-13 23:23:51	2024-12-13 23:29:33	0	100	342	1	2024-12-13 23:29:34	R_82wVBgcCcANdc8x	anonymous	IT	4	2	1	11	9	2	3	2	2	1	3	2	3	1,3	2	3	3,4	5	5	1	1	1	4	3	5	7,8	1
2024-12-13 23:30:33	2024-12-13 23:33:16	0	100	162	1	2024-12-13 23:33:17	R_8QIImbkINoIXBQZ	anonymous	IT	4	2	2	7	1	2	4	2	3	1	3	2	3	1,6	2	3	4	5	4	3	1	1	3	3	2	4,8,9	1
2024-12-13 23:30:20	2024-12-13 23:34:35	0	100	255	1	2024-12-13 23:34:36	R_8aBriCNbusHm1kR	anonymous	IT	4	4	1	12	7	1	2	2	2	1	3	2	3	1	1	1	2	3	5	2	1	1	3	2	2	3,4	3
2024-12-13 23:31:23	2024-12-13 23:35:14	0	100	231	1	2024-12-13 23:35:15	R_2DT582bBhYhmfix	anonymous	IT	4	2	2	7	1	2	2	2	1	1	2	3	3	7	2	3	3	3	5	1	1	1	4	4	4	1,3,4,5,7,9	2
2024-12-13 23:30:22	2024-12-13 23:35:29	0	100	307	1	2024-12-13 23:35:29	R_8uUcCN9UV9AlSgx	anonymous	IT	4	3	1	11	1	2	2	1	5	3	3	3	3	1,7	2	3	4	5	5	1	1	1	4	4	4	1,3,4,5,7	2
2024-12-13 23:35:03	2024-12-13 23:38:03	0	100	180	1	2024-12-13 23:38:03	R_2tziKUgJ4XLDJxh	anonymous	IT	4	2	2	4	1	2	3	2	4	1	3	1	3	7	2	1	3,4	3	3	1	1	1	4	4	4	3,4,5	1
2024-12-13 23:39:51	2024-12-13 23:43:12	0	100	201	1	2024-12-13 23:43:12	R_81jO0GvEM9x5YiY	anonymous	IT	4	4	1	7	3	2	3	1	3	1	5	3	3	1	2	3	3	6	3	2	1	1	4	3	3	1,5,7,9	1
2024-12-13 23:40:41	2024-12-13 23:45:12	0	100	270	1	2024-12-13 23:45:13	R_8EM4jSk1w1uxOq4	anonymous	IT	4	3	1	12	1	1	1	2	5	1	5	3	1	4	2	3	2,3	3	3	1	1	1	4	2	3	1,4,5,7,9	1
2024-12-13 23:43:10	2024-12-13 23:47:02	0	100	232	1	2024-12-13 23:47:03	R_22r5VSxNzBdqXGc	anonymous	IT	4	3	1	4	2	2	4	2	5	1	3	2	3	1,3,5	2	3	3,4	5	4	1	1	1	3	5	3	1,3,4,5,7,8,9	1
2024-12-13 23:46:06	2024-12-13 23:51:28	0	100	322	1	2024-12-13 23:51:29	R_8tl0PVxnW8CXlh4	anonymous	IT	4	3	2	12	1	2	3	2	1	1	3	1	3	1	2	3	3	6	2	3	2	1	4	2	3	4,8	3
2024-12-13 23:48:31	2024-12-13 23:53:30	0	100	299	1	2024-12-13 23:53:31	R_8GJu4GvGR96H1IW	anonymous	IT	4	2	1	4	1	2	3	2	4	1	5	2	3	2,7	2	3	3,6	3	4	1	1	1	4	4	4	7,9	1
2024-12-13 23:49:04	2024-12-13 23:54:00	0	100	296	1	2024-12-13 23:54:01	R_25uxwGTOXwOdTDn	anonymous	IT	4	3	1	11	1	2	3	1	5	1	7	2	5	1	2	3	3	3	3	1	1	1	2	4	4	1,5,7,9	2
2024-12-13 23:53:03	2024-12-13 23:56:24	0	100	200	1	2024-12-13 23:56:25	R_2DuQozHnlup5Mmv	anonymous	IT	4	3	1	12	1	1	5	2	3	4	3	2	3	1	1	2	5	3	4	2	2	1	4	3	3	3,4,5,9	2
2024-12-13 23:51:58	2024-12-13 23:57:49	0	100	350	1	2024-12-13 23:57:49	R_81bpzNcPftmpEY9	anonymous	IT	4	3	1	12	1	2	4	2	1	1	7	1	3	3,7	2	3	4,6	3	4	1	1	1	4	4	4	4,7	1
2024-12-13 23:53:29	2024-12-13 23:57:55	0	100	265	1	2024-12-13 23:57:55	R_82AjCXtUT6uzuNO	anonymous	IT	4	3	1	11	1	2	2	1	2	3	5	2	3	1	2	3	4,6	5	5	1	2	1	4	4	2	4,7,8,9	2
2024-12-13 23:54:49	2024-12-13 23:58:15	0	100	205	1	2024-12-13 23:58:15	R_8LZnquq8EORnNH4	anonymous	IT	4	2	1	12	1	2	2	2	4	3	3	2	3	1	2	3	4	3	5	1	1	1	3	3	4	1,5,7,8,9	1
2024-12-13 23:55:25	2024-12-13 23:58:37	0	100	191	1	2024-12-13 23:58:37	R_2EnJaePbamcuqch	anonymous	IT	4	2	1	4	1	2	2	2	3	1	5	1	5	1	2	3	2	3	2	1	2	1	4	5	3	4,7,9	1
2024-12-13 23:55:21	2024-12-13 23:59:06	0	100	225	1	2024-12-13 23:59:06	R_2n664kS8zOe84D1	anonymous	IT	4	3	1	11	1	2	2	2	3	3	3	2	3	3,7	2	3	3,4	5	5	1	1	1	4	4	4	1,3,4,5,7	1
2024-12-13 23:55:26	2024-12-13 23:59:46	0	100	259	1	2024-12-13 23:59:46	R_2eDEqZV7giaGEaw	anonymous	IT	4	3	1	11	1	1	2	1	4	1	3	3	3	1	2	1	2	3	3	1	1	1	4	3	2	3,4,9	2
2024-12-13 23:57:07	2024-12-14 00:02:32	0	100	324	1	2024-12-14 00:02:32	R_8gUZMTBoaIP7Xix	anonymous	IT	4	3	1	3	1	2	2	1	1	1	5	2	3	7	2	3	5	6	3	1	1	1	4	5	4	4	1
2024-12-14 00:02:23	2024-12-14 00:06:25	0	100	241	1	2024-12-14 00:06:26	R_8mONer4LRK2z0mR	anonymous	IT	4	3	1	12	1	2	2	2	1	4	7	2	3	1	2	1	4	3	4	1	1	1	4	4	4	1,4,9	2
2024-12-14 00:06:51	2024-12-14 00:12:33	0	100	342	1	2024-12-14 00:12:33	R_89oV35CyLQRj1Bs	anonymous	IT	4	3	1	11	1	2	2	2	3	1	7	2	3	1	2	1	2,3,4	3	4	1	1	1	4	4	4	4,5,7,9	2
2024-12-14 00:08:44	2024-12-14 00:13:57	0	100	312	1	2024-12-14 00:13:57	R_8K446CZ8WiDB7Qc	anonymous	IT	4	4	1	12	7	1	2	2	3	8	7	2	3	1	2	3	4	5	5	1	1	2	3	3	4	4,9	1
2024-12-14 00:09:27	2024-12-14 00:14:25	0	100	297	1	2024-12-14 00:14:25	R_2cmXW5PsHYrRsEF	anonymous	IT	4	4	1	4	7	2	1	2	3	1	3	2	3	1	1	3	2,3	3	4	2	1	1	4	5	5	1,3,7,9	1
2024-12-14 00:10:50	2024-12-14 00:15:42	0	100	292	1	2024-12-14 00:15:43	R_22Ez3ZUwohQgv82	anonymous	IT	4	3	1	12	1	2	4	1	1	1	5	2	3	3,5,7	2	3	4,6	5	4	1	1	1	4	4	4	1,4,5,7,9	2
2024-12-14 00:03:27	2024-12-14 00:18:11	0	100	884	1	2024-12-14 00:18:12	R_8OpWKvZjkSkxJAJ	anonymous	IT	4	4	1	12	1	2	3	1	3	1	7	2	1	1,3,7	2	3	2,3	3	3	1	1	2	4	4	4	1,3,4,5,7,8	1
2024-12-14 00:16:38	2024-12-14 00:20:04	0	100	206	1	2024-12-14 00:20:04	R_8KsaPsiNiQOEJdT	anonymous	IT	4	3	2	7	1	2	3	1	1	1	3	2	3	1	2	3	4	3	4	1	1	1	4	4	4	3,4,5,7,8	2
2024-12-14 00:21:26	2024-12-14 00:24:44	0	100	197	1	2024-12-14 00:24:45	R_21upxKADu2feQav	anonymous	IT	4	2	1	11	1	2	2	1	1	1	3	2	5	1	2	3	5	3	2	1	1	1	3	1	4	1,4,9	3
2024-12-14 00:23:40	2024-12-14 00:27:36	0	100	236	1	2024-12-14 00:27:37	R_8r2h1LbBlVs8IKH	anonymous	IT	4	3	1	11	1	2	4	2	1	1	3	2	3	3	2	3	2	3	3	1	1	1	4	4	4	1,3,4,5,7	1
2024-12-14 00:25:15	2024-12-14 00:30:46	0	100	330	1	2024-12-14 00:30:47	R_2pKZ0H3uQ84Y9zN	anonymous	IT	4	4	2	11	7	2	3	2	3	1	5	2	1	1	1	1	4	3	4	1	1	1	3	4	3	4,5,7,9	2
2024-12-14 00:28:21	2024-12-14 00:33:15	0	100	293	1	2024-12-14 00:33:16	R_2qVvwkl8fTsYaHM	anonymous	IT	4	3	1	11	1	2	3	2	2	1	5	1	3	4	1	1	6	3	4	2	2	1	4	5	3	5,7	1
2024-12-14 00:30:24	2024-12-14 00:38:03	0	100	458	1	2024-12-14 00:38:03	R_21GVD18MYZut3kc	anonymous	IT	4	3	1	11	1	2	4	1	3	1	3	2	3	1	2	3	4	3	5	1	1	1	4	4	4	3,4,5	1
2024-12-14 00:41:45	2024-12-14 00:44:31	0	100	165	1	2024-12-14 00:44:31	R_2PM5WJdydi85z89	anonymous	IT	4	2	2	7	9	2	4	1	1	1	5	3	1	1	2	3	5	3	3	1	2	1	3	3	3	5	1
2024-12-14 00:40:59	2024-12-14 00:44:59	0	100	240	1	2024-12-14 00:44:59	R_2AIMp7Q1yFN2Ssh	anonymous	IT	4	2	1	11	1	1	2	2	2	1	5	2	3	1,7	2	3	2,6	3	4	1	1	1	3	3	3	1,4,5,7	3
2024-12-14 00:46:16	2024-12-14 00:50:14	0	100	238	1	2024-12-14 00:50:15	R_2M2qN8gZip6eYEx	anonymous	IT	4	2	2	11	1	2	5	1	5	1	7	2	3	1	2	3	5	3	2	1	2	1	3	3	3	4,7,8,9	1
2024-12-14 00:47:07	2024-12-14 00:51:54	0	100	287	1	2024-12-14 00:51:55	R_2GwX1OhIi4cIMM4	anonymous	IT	4	3	1	11	1	2	2	1	5	3	5	2	3	1	2	3	4	3	5	1	2	1	4	4	4	3,4,5,7	2
2024-12-14 00:49:55	2024-12-14 00:53:37	0	100	221	1	2024-12-14 00:53:37	R_2SagfK7gL4JMQdb	anonymous	IT	4	2	1	11	1	1	1	1	2	1	3	2	5	1	2	3	3,4	3	4	1	2	1	4	3	4	1,9	1
2024-12-14 00:50:34	2024-12-14 00:55:07	0	100	273	1	2024-12-14 00:55:07	R_259qr7F7oElwoXn	anonymous	IT	4	3	1	4	1	2	3	2	5	1	7	2	3	1,5	2	3	2,3,4	3	5	1	1	1	4	4	4	3,4,7,9	1
2024-12-14 00:49:04	2024-12-14 00:56:16	0	100	431	1	2024-12-14 00:56:16	R_2pQfnbMwFHUJjpn	anonymous	IT	4	2	2	7	1	2	2	2	3	1	5	1	5	1	2	3	3	2	2	3	2	1	4	2	3	9	3
2024-12-14 01:00:11	2024-12-14 01:03:30	0	100	198	1	2024-12-14 01:03:31	R_2sgiFhWuDOiFXRC	anonymous	IT	4	3	1	4	1	2	3	2	3	1	3	1	3	1,3	2	3	2,4	3	4	2	1	1	4	4	4	7,9	2
2024-12-14 00:43:43	2024-12-14 01:04:52	0	100	1269	1	2024-12-14 01:04:53	R_2dbGQzKeBkUkcwj	anonymous	IT	4	3	2	3	1	2	4	1	1	1	7	3	5	1,3	1	1	3,6	5	5	1	1	1	4	4	4	4,5,7,8,9	2
2024-12-14 01:01:28	2024-12-14 01:06:33	0	100	305	1	2024-12-14 01:06:33	R_2cUXL1ZGVL0yFzz	anonymous	IT	4	3	1	4	1	2	3	2	4	1	3	2	3	4	2	3	5	1	2	2	2	1	5	4	3	4,5,7	3
2024-12-14 01:06:18	2024-12-14 01:11:36	0	100	317	1	2024-12-14 01:11:37	R_2CIS8yurRjPnVbk	anonymous	IT	4	4	2	11	1	2	4	2	3	1	2	2	3	1	1	2	4	5	4	1	1	2	4	4	4	5,7,8	2
2024-12-14 01:08:01	2024-12-14 01:12:29	0	100	267	1	2024-12-14 01:12:30	R_2Ic57nQnE3TZMDI	anonymous	IT	4	3	2	7	1	2	2	1	4	1	3	2	3	7	2	3	6	3	3	1	1	1	3	3	3	1,5,7,9	2
2024-12-14 01:12:36	2024-12-14 01:17:35	0	100	298	1	2024-12-14 01:17:35	R_23KcJwiAXSR6DAt	anonymous	IT	4	1	1	7	9	2	4	1	4	4	5	1	3	4	2	3	6	5	5	1	1	1	3	3	3	1,4,5,7,8,9	2
2024-12-14 01:27:09	2024-12-14 01:31:12	0	100	242	1	2024-12-14 01:31:12	R_21vR0doYDAyc6qJ	anonymous	IT	4	2	1	12	1	2	2	2	5	1	3	2	3	1	2	3	3,4	3	4	1	2	1	4	4	3	3,4,7	1
2024-12-14 02:28:09	2024-12-14 02:42:52	0	100	883	1	2024-12-14 02:42:53	R_205E9n0po87chEd	anonymous	IT	4	3	1	7	1	2	2	2	2	3	5	1	3	1	2	1	4	5	5	2	2	2	5	5	3	3,4,5,7,9	1
2024-12-14 02:43:53	2024-12-14 02:52:07	0	100	493	1	2024-12-14 02:52:07	R_2tAwaRF1LdZGFZ7	anonymous	IT	4	4	1	4	2	2	3	2	3	1	3	2	5	1	2	3	2	3	3	1	1	1	2	2	1	1,3,4,5,7,9	1
2024-12-14 03:48:29	2024-12-14 03:53:34	0	100	305	1	2024-12-14 03:53:35	R_22P79eRphTni5TP	anonymous	IT	4	4	1	12	7	2	1	2	3	1	5	3	3	1	2	3	2,3	6	3	1	1	1	4	5	3	1,3,5	1
2024-12-14 03:57:01	2024-12-14 04:00:22	0	100	200	1	2024-12-14 04:00:22	R_2Jh2TKuWEHDc7It	anonymous	IT	4	3	1	4	8	2	4	2	1	1	3	2	3	1	2	3	3	3	4	2	2	1	5	5	4	7	1
2024-12-14 04:07:21	2024-12-14 04:12:05	0	100	284	1	2024-12-14 04:12:06	R_8DihsY370rcvdS8	anonymous	IT	4	2	2	12	1	1	5	2	5	3	2	3	3	1	2	3	3,4	3	5	1	2	1	4	3	4	8	2
2024-12-14 04:13:17	2024-12-14 04:18:11	0	100	293	1	2024-12-14 04:18:11	R_8dK3QRkpzhCctUA	anonymous	IT	4	4	1	11	1	2	1	1	3	1	5	2	3	1,7	2	3	2,6	3	4	2	1	1	4	5	3	5,7	2
2024-12-14 04:25:43	2024-12-14 04:28:59	0	100	196	1	2024-12-14 04:29:00	R_1L73ABgBq9QmBk1	anonymous	IT	4	4	2	4	7	1	1	2	3	1	3	2	3	3,5	2	2	3,6	3	4	1	1	1	4	4	2	3,7,8	2
2024-12-14 04:52:21	2024-12-14 04:56:27	0	100	246	1	2024-12-14 04:56:28	R_2DSXRky3ovvDUbb	anonymous	IT	4	3	1	6	1	2	4	2	5	1	3	2	5	1	1	2	3	3	3	1	1	1	4	4	4	3,4,5,7	3
2024-12-14 06:24:46	2024-12-14 06:28:34	0	100	228	1	2024-12-14 06:28:34	R_2ociT5elFg8Blr8	anonymous	IT	4	3	1	7	8	2	2	1	1	4	3	2	3	1	2	3	3,4	3	4	1	1	1	4	4	4	1,5,7	2
2024-12-14 06:27:25	2024-12-14 06:32:50	0	100	325	1	2024-12-14 06:32:51	R_2xJojCWyBiofv1a	anonymous	IT	4	3	1	4	1	2	4	1	3	1	5	3	3	1	2	3	3,4	3	5	1	1	1	4	3	4	1,3,7	2
2024-12-14 06:31:07	2024-12-14 06:35:08	0	100	240	1	2024-12-14 06:35:08	R_2D01KMvPtcuDWy2	anonymous	IT	4	2	1	11	6	2	4	2	3	1	3	3	3	5,6	2	3	4	5	5	1	1	1	4	3	4	1,3,5,7	2
2024-12-14 06:32:50	2024-12-14 06:46:28	0	100	818	1	2024-12-14 06:46:29	R_2HeM1pQUy5UIvGA	anonymous	IT	4	3	1	12	8	2	1	2	3	1	3	2	3	1	2	1	4	3	5	2	1	1	4	4	4	4,5,7,9	1
2024-12-14 06:53:48	2024-12-14 06:57:57	0	100	249	1	2024-12-14 06:57:58	R_8yl2WZyeQW1xTO4	anonymous	IT	4	3	1	7	1	2	3	2	4	1	3	1	5	1	2	1	2,3	3	4	2	1	1	4	5	3	5,7	3
2024-12-14 07:06:44	2024-12-14 07:11:05	0	100	261	1	2024-12-14 07:11:06	R_2pl0KCgrz0wMMc1	anonymous	IT	4	2	1	11	1	2	3	2	3	1	3	3	5	1	2	3	2,3	6	3	3	1	1	3	2	4	1,3,4	1
2024-12-14 07:10:53	2024-12-14 07:14:25	0	100	212	1	2024-12-14 07:14:26	R_8KjYjpQNgTxyupq	anonymous	IT	4	3	1	4	1	2	4	1	4	7	3	1	1	4	2	3	5	3	1	2	2	1	1	5	5	1,4	3
2024-12-14 07:10:28	2024-12-14 07:15:49	0	100	321	1	2024-12-14 07:15:49	R_8SISGDPy8Ve6Cbj	anonymous	IT	4	3	1	3	1	2	3	2	3	1	5	3	3	1	2	3	3,4	3	4	1	1	1	4	4	4	4,7,9	1
2024-12-14 07:15:09	2024-12-14 07:18:32	0	100	202	1	2024-12-14 07:18:33	R_25C4UBFAOcYz3bP	anonymous	IT	4	2	1	7	1	1	2	1	4	3	3	2	3	1	2	3	3,4	5	4	1	2	1	4	4	5	1,3,4,5,7,8,9	1
2024-12-14 07:16:01	2024-12-14 07:21:33	0	100	331	1	2024-12-14 07:21:34	R_2Jf93pVoZ3DvolM	anonymous	IT	4	3	1	7	1	2	4	1	2	1	7	1	3	7	2	3	3,6	3	5	1	1	1	4	4	4	1,5,7,9	3
2024-12-14 07:27:07	2024-12-14 07:31:19	0	100	251	1	2024-12-14 07:31:19	R_8bZQ0fjIW96xMDb	anonymous	IT	4	3	1	11	1	2	1	2	5	7	7	2	5	1	2	3	2,3	3	3	2	1	1	5	5	5	1,4,5,7	3
2024-12-14 07:33:04	2024-12-14 07:38:12	0	100	308	1	2024-12-14 07:38:12	R_8JIPOWU1n46o3XT	anonymous	IT	4	3	1	4	1	2	2	2	5	1	3	2	5	1	2	3	2	3	3	2	2	1	3	3	3	1,7,9	3
2024-12-14 07:34:37	2024-12-14 07:40:00	0	100	323	1	2024-12-14 07:40:01	R_2JOjTjSGEu8fto5	anonymous	IT	4	3	1	11	1	2	3	1	5	1	3	2	3	1	1	2	3	5	5	1	1	1	4	4	4	3,7,9	2
2024-12-14 07:36:38	2024-12-14 07:43:39	0	100	420	1	2024-12-14 07:43:40	R_2P8xNw4Fxn6TDCV	anonymous	IT	4	4	2	6	1	2	1	2	5	1	5	2	3	1,2	2	3	3,6	3	4	1	1	1	4	4	4	1,3,4,5,7,8,9	2
2024-12-14 07:41:24	2024-12-14 07:45:21	0	100	237	1	2024-12-14 07:45:22	R_8dt2SHDmK0y8bid	anonymous	IT	4	3	1	4	1	2	3	1	3	1	7	1	5	1,2,3	2	3	4	3	5	1	1	2	4	5	4	1,3,4,5,7,8,9	2
2024-12-14 07:46:00	2024-12-14 07:51:15	0	100	314	1	2024-12-14 07:51:15	R_2RUq9rr3GV5qQvy	anonymous	IT	4	3	2	4	1	2	3	1	3	1	5	2	3	1	2	3	4	3	5	2	2	1	4	4	4	1,4,5	2
2024-12-14 07:47:55	2024-12-14 07:52:16	0	100	261	1	2024-12-14 07:52:16	R_8L5tNfM2djQQY4i	anonymous	IT	4	3	2	7	1	1	1	1	2	1	7	2	3	1	2	3	5	3	3	1	1	1	4	2	4	1,3,4,5,7,8,9	1
2024-12-14 07:59:21	2024-12-14 08:02:55	0	100	213	1	2024-12-14 08:02:55	R_8PRnPi2o2KvpLzG	anonymous	IT	4	2	1	7	1	2	2	1	3	1	3	2	3	1,7	2	3	4,6	5	5	1	2	1	4	4	4	3,4,5,7,9	2
2024-12-14 07:43:47	2024-12-14 08:04:55	0	100	1268	1	2024-12-14 08:04:56	R_8gBJwEhCQA1QzXL	anonymous	IT	4	2	2	11	1	2	4	1	4	1	7	2	5	1	2	1	1	3	3	1	1	1	4	3	4	5	2
2024-12-14 07:59:47	2024-12-14 08:04:58	0	100	310	1	2024-12-14 08:04:58	R_2IyrdFs8fW5gb2T	anonymous	IT	4	3	1	12	1	2	4	1	5	1	3	3	3	1	2	3	2,4	3	3	1	2	1	3	3	4	5,7	2
2024-12-14 08:02:56	2024-12-14 08:06:59	0	100	242	1	2024-12-14 08:06:59	R_8pWFsxsPXMn9xmx	anonymous	IT	4	3	2	11	1	2	1	2	3	3	1	3	3	1,3,7	2	3	4,6	5	5	1	1	1	4	4	5	4,7,9	2
2024-12-14 08:05:07	2024-12-14 08:08:36	0	100	209	1	2024-12-14 08:08:37	R_2gITIMKcFfLrNSx	anonymous	IT	4	2	2	12	1	1	3	1	4	3	3	2	1	1	1	1	2	3	4	3	1	1	3	2	2	1,9	3
2024-12-14 08:07:21	2024-12-14 08:12:15	0	100	294	1	2024-12-14 08:12:16	R_2R86mHUdmnnzOBP	anonymous	IT	4	2	1	11	1	2	4	1	4	7	7	1	3	1,4	1	1	3,4	5	4	1	1	1	4	5	4	4,8	1
2024-12-14 08:11:42	2024-12-14 08:14:24	0	100	161	1	2024-12-14 08:14:24	R_2UuDsGIeyNI9EWd	anonymous	IT	4	3	2	7	1	1	2	1	1	1	7	2	3	2,3,7	2	3	3,6	3	4	1	1	1	4	3	4	4,9	2
2024-12-14 08:16:02	2024-12-14 08:21:21	0	100	318	1	2024-12-14 08:21:21	R_8Nq2jAikdDN6NYf	anonymous	IT	4	3	1	11	1	2	4	1	5	1	3	2	3	1	2	3	3	3	3	1	1	1	4	3	3	1,3,4,5,7,9	2
2024-12-14 08:19:07	2024-12-14 08:22:11	0	100	184	1	2024-12-14 08:22:12	R_8zIPF5iB2yc9JbS	anonymous	IT	4	3	1	11	1	1	2	2	4	1	2	2	5	1,2	2	3	5	3	3	1	1	1	3	3	3	7,9	1
2024-12-14 08:22:40	2024-12-14 08:26:39	0	100	239	1	2024-12-14 08:26:40	R_2LHyAvwbY9DbU5t	anonymous	IT	4	3	1	7	1	2	2	2	5	1	3	3	3	2	2	3	3	3	4	1	1	1	4	4	3	4,7,8	1
2024-12-14 08:25:16	2024-12-14 08:28:00	0	100	163	1	2024-12-14 08:28:00	R_2dDCJ8v2H3zb29z	anonymous	IT	4	3	2	11	7	1	2	1	2	3	3	2	3	1	2	3	4	5	5	3	1	1	5	4	5	7,9	3
2024-12-14 08:14:58	2024-12-14 08:29:18	0	100	860	1	2024-12-14 08:29:19	R_8w0qGHoFaEtpm93	anonymous	IT	4	3	1	2	1	2	2	2	1	3	3	2	3	1,2	2	3	3	5	5	3	1	1	4	1	3	3,4,5	2
2024-12-14 08:26:06	2024-12-14 08:31:32	0	100	325	1	2024-12-14 08:31:32	R_837iAFEiZmi8wzT	anonymous	IT	4	3	1	11	1	2	3	2	4	1	7	2	3	7	2	3	4,6	5	4	1	1	1	4	4	4	1,3,4,5,7,8,9	2
2024-12-14 08:27:54	2024-12-14 08:31:37	0	100	223	1	2024-12-14 08:31:38	R_8mSmMZEwIgRSWFr	anonymous	IT	4	3	1	4	1	2	5	1	1	3	3	2	3	1,5,6	2	3	3,4	5	4	1	1	1	4	3	4	4,5,7,9	1
2024-12-14 08:29:53	2024-12-14 08:34:12	0	100	258	1	2024-12-14 08:34:12	R_85XbPVzabj3O1e1	anonymous	IT	4	3	1	12	1	2	5	1	1	3	7	2	3	1,7	2	3	4,6	3	5	2	1	1	2	1	4	7,9	1
2024-12-14 08:35:19	2024-12-14 08:39:34	0	100	255	1	2024-12-14 08:39:35	R_8CPAQPJV8vpKF4K	anonymous	IT	4	3	1	4	1	2	4	2	3	1	7	2	5	1	2	3	2	3	4	1	1	1	4	4	4	3,4,5,7,8,9	3
2024-12-14 08:35:26	2024-12-14 08:39:47	0	100	261	1	2024-12-14 08:39:48	R_2fDyPewKCtO2JQR	anonymous	IT	4	3	1	11	1	1	3	1	3	3	3	1	3	5,4	2	3	4,6	5	5	1	1	1	4	5	4	3,4,5,7,9	1
2024-12-14 08:33:14	2024-12-14 08:40:23	0	100	429	1	2024-12-14 08:40:24	R_2e5FRgfbTIpaSfn	anonymous	IT	4	2	1	11	9	2	2	2	4	4	7	1	3	1,7	2	3	2,3	5	5	1	2	1	3	4	4	3,4,7	1
2024-12-14 08:43:12	2024-12-14 08:46:15	0	100	183	1	2024-12-14 08:46:15	R_2qeIJhW8ZSsSF3V	anonymous	IT	4	3	1	11	8	2	2	2	1	1	3	3	3	1	2	3	4	3	5	1	1	1	4	4	4	1,4,5,7,8,9	2
2024-12-14 08:42:14	2024-12-14 08:47:34	0	100	320	1	2024-12-14 08:47:34	R_8i2IQYBCDQb5gjX	anonymous	IT	4	4	1	4	7	2	2	1	5	1	3	2	3	1,5	2	3	4	3	5	1	1	2	3	3	4	1,4,5,7,9	2
2024-12-14 08:43:17	2024-12-14 08:48:23	0	100	305	1	2024-12-14 08:48:23	R_8ElERtzqvGGfVL7	anonymous	IT	4	3	1	4	1	2	1	2	3	1	3	2	3	1	2	3	3	5	5	2	1	1	4	4	3	1,4,5,7	2
2024-12-14 08:43:30	2024-12-14 08:50:11	0	100	401	1	2024-12-14 08:50:12	R_2eWkoXeYMYUB32q	anonymous	IT	4	3	1	11	1	2	5	2	1	1	3	2	3	1,3	2	3	2,3,6	6	3	2	2	1	4	4	4	1,3,4,5	1
2024-12-14 08:45:25	2024-12-14 08:50:17	0	100	292	1	2024-12-14 08:50:18	R_2GlVmpLdd42e9UE	anonymous	IT	4	3	1	4	1	2	4	1	5	1	3	2	5	1	2	1	2	3	2	2	2	1	3	3	4	1,4,5,9	1
2024-12-14 08:42:19	2024-12-14 08:50:46	0	100	506	1	2024-12-14 08:50:46	R_8ast3I2ewuEal5k	anonymous	IT	4	3	1	4	1	2	1	2	1	1	3	2	3	1	2	3	3,4	3	4	1	1	1	3	3	3	1,3,4,5,7,8,9	2
2024-12-14 08:45:55	2024-12-14 08:51:38	0	100	342	1	2024-12-14 08:51:38	R_27VHvZ6VgfH6Gcs	anonymous	IT	4	3	1	12	1	2	3	2	3	3	2	3	3	1	2	1	3	5	5	1	1	1	4	5	5	1,3,4,7,8,9	2
2024-12-14 08:51:47	2024-12-14 08:56:08	0	100	261	1	2024-12-14 08:56:09	R_8uIOyxaDmEXvfe1	anonymous	IT	4	3	1	11	1	2	3	2	3	1	7	2	3	1,7	2	3	2,3	5	5	1	2	1	4	4	5	5,7,9	2
2024-12-14 08:55:01	2024-12-14 08:58:19	0	100	198	1	2024-12-14 08:58:20	R_27OOcIoc5SvLm6W	anonymous	IT	4	3	1	4	1	2	1	2	5	1	3	2	3	1	2	1	4	3	4	3	1	1	4	3	4	1,3,4,7	1
2024-12-14 08:55:24	2024-12-14 09:00:34	0	100	310	1	2024-12-14 09:00:36	R_8X7igYAJPuwNvIA	anonymous	IT	4	3	2	11	1	2	3	2	3	1	7	2	1	1,2	2	2	4	5	5	1	1	1	4	4	3	4,5,7,9	2
2024-12-14 08:57:55	2024-12-14 09:01:01	0	100	185	1	2024-12-14 09:01:02	R_2ticu7Te6fY7PTj	anonymous	IT	4	2	1	11	1	2	3	1	3	3	5	3	3	2	2	3	3	5	5	1	1	1	4	3	3	3,7	2
2024-12-14 09:01:24	2024-12-14 09:04:46	0	100	201	1	2024-12-14 09:04:46	R_8aXzvxKQjAZztpn	anonymous	IT	4	3	1	7	1	2	2	1	3	1	5	2	3	1	2	3	2,3	3	4	1	1	1	4	3	4	4,5,7,9	1
2024-12-14 08:59:13	2024-12-14 09:05:03	0	100	349	1	2024-12-14 09:05:03	R_2y5nUsoMZljekg1	anonymous	IT	4	3	1	12	1	2	5	1	1	1	7	1	3	1	2	2	2,5	3	4	2	2	1	4	4	4	4,5,7,9	2
2024-12-14 09:00:33	2024-12-14 09:06:52	0	100	378	1	2024-12-14 09:06:53	R_2JFxn7oMfNyYgmD	anonymous	IT	4	4	1	4	7	2	2	2	4	1	3	2	3	1,7	2	3	3,4,6	5	5	1	1	1	4	4	4	4,7,9	2
2024-12-14 09:02:33	2024-12-14 09:07:18	0	100	284	1	2024-12-14 09:07:19	R_8dMhm1g36xsT7E8	anonymous	IT	4	3	1	4	1	2	1	1	3	1	5	2	3	1,3	2	3	3,4	3	5	3	1	2	3	4	3	1,3,5	1
2024-12-14 09:04:43	2024-12-14 09:08:52	0	100	248	1	2024-12-14 09:08:52	R_2Pec5a1fF8bWtMg	anonymous	IT	4	3	1	4	8	2	4	1	5	1	7	1	3	1,7	2	3	3,6	3	4	1	1	1	4	4	4	3,4,5,8	2
2024-12-14 09:06:32	2024-12-14 09:11:01	0	100	269	1	2024-12-14 09:11:01	R_8i9A9sDq18F1vrn	anonymous	IT	4	3	1	11	1	2	2	2	5	1	7	1	3	1	2	3	2,3	3	3	1	1	1	4	3	4	1,4,5,7	1
2024-12-14 09:08:15	2024-12-14 09:12:38	0	100	263	1	2024-12-14 09:12:39	R_8CV7tQxBrqHBeEP	anonymous	IT	4	2	1	7	1	2	2	2	5	1	5	3	5	1,2,7	2	1	2,6,5	3	3	1	1	1	4	4	4	1,3,4,7,9	1
2024-12-14 09:11:27	2024-12-14 09:14:50	0	100	203	1	2024-12-14 09:14:50	R_8mkMijnoGsuvO1E	anonymous	IT	4	2	1	4	2	2	4	1	5	1	3	2	5	1	2	3	3,4	3	4	1	1	1	4	4	5	1,4,5,7	1
2024-12-14 09:13:07	2024-12-14 09:19:10	0	100	362	1	2024-12-14 09:19:10	R_8j6m7vbWRMJq0yl	anonymous	IT	4	3	2	4	1	2	1	2	5	1	1	3	3	1,7	2	3	5	6	3	1	1	1	2	1	2	1	3
2024-12-14 09:16:01	2024-12-14 09:19:27	0	100	206	1	2024-12-14 09:19:28	R_8g5uuEzhPtOXOre	anonymous	IT	4	3	1	11	1	2	4	1	1	1	5	3	3	1	2	3	2	6	4	1	2	1	4	4	4	4,5	1
2024-12-14 09:16:53	2024-12-14 09:20:45	0	100	231	1	2024-12-14 09:20:46	R_8MGQ9RLLjzoVVpW	anonymous	IT	4	2	1	12	1	2	1	2	3	4	7	2	3	1,4	2	3	5	3	1	2	2	1	3	2	4	4,7,9	2
2024-12-14 09:16:13	2024-12-14 09:21:03	0	100	290	1	2024-12-14 09:21:04	R_8AGosK3gEuqETTD	anonymous	IT	4	3	1	12	1	2	2	2	1	1	7	2	1	1	1	1	2,3,4	3	3	1	1	1	4	4	4	1,4,5,7,8,9	2
2024-12-14 09:18:55	2024-12-14 09:22:41	0	100	226	1	2024-12-14 09:22:42	R_8sqkrS4AXEUhISl	anonymous	IT	4	2	1	11	1	1	2	1	3	1	7	2	3	1,4	2	3	4,6	3	5	1	1	1	3	3	3	3,4	2
2024-12-14 09:21:38	2024-12-14 09:26:56	0	100	317	1	2024-12-14 09:26:56	R_811cSpwjYv2YPTo	anonymous	IT	4	3	1	4	1	2	2	1	1	4	3	2	1	1,2	2	1	3,4	3	5	1	2	1	3	3	3	4,5,7,9	1
2024-12-14 09:23:58	2024-12-14 09:27:51	0	100	232	1	2024-12-14 09:27:51	R_2n5VPqHr3imn2Y8	anonymous	IT	4	3	1	11	7	2	2	1	3	1	7	1	3	1,2	2	3	2,3	3	4	1	1	1	5	5	4	1,4,5,7,8,9	1
2024-12-14 09:45:06	2024-12-14 09:48:43	0	100	216	1	2024-12-14 09:48:43	R_2dWTNi3EvcwbCrc	anonymous	IT	4	2	1	11	9	1	3	1	2	1	3	2	3	1	2	3	4	3	4	1	2	1	4	3	4	5,7,9	2
2024-12-14 09:44:43	2024-12-14 09:50:29	0	100	346	1	2024-12-14 09:50:29	R_8szin6u5QcTJvFv	anonymous	IT	4	3	1	4	1	2	3	2	5	1	7	1	3	1,2	2	1	3,4	3	4	1	2	1	4	3	4	1,4,5,7	1
2024-12-14 09:51:07	2024-12-14 09:53:51	0	100	164	1	2024-12-14 09:53:52	R_8PqYwFXmjgO6Scx	anonymous	IT	4	2	2	4	1	2	3	1	5	1	5	3	3	1	2	3	3	3	3	1	1	1	4	4	2	4,7	1
2024-12-14 09:51:05	2024-12-14 09:54:10	0	100	185	1	2024-12-14 09:54:11	R_8eXnrU0cXhmHNyA	anonymous	IT	4	2	1	7	6	2	3	1	5	1	5	2	3	1,7	2	3	3,4,6	3	4	1	1	1	4	4	4	1,5,7	2
2024-12-14 09:52:13	2024-12-14 10:01:08	0	100	535	1	2024-12-14 10:01:09	R_8kAQVMgcuctCyin	anonymous	IT	4	3	1	4	1	2	4	1	5	1	7	2	3	1	2	3	5	3	3	1	1	1	4	4	4	1,3,4,7	3
2024-12-14 09:59:42	2024-12-14 10:03:52	0	100	249	1	2024-12-14 10:03:52	R_2rNDObTDqbgJ6bB	anonymous	IT	4	2	1	7	1	2	3	1	1	1	3	2	5	1,7	2	3	3,4	3	4	1	1	1	4	4	4	1,3,4,7,9	1
2024-12-14 10:00:17	2024-12-14 10:05:10	0	100	293	1	2024-12-14 10:05:11	R_2VgxnowY4lYPg3N	anonymous	IT	4	2	1	11	1	2	2	1	1	1	5	3	5	1,4	2	3	3,4	3	4	2	1	1	4	3	3	4,5,7	1
2024-12-14 10:05:18	2024-12-14 10:10:13	0	100	294	1	2024-12-14 10:10:14	R_2OqO2SR2udRuClg	anonymous	IT	4	3	1	4	1	2	1	2	1	1	3	3	3	1,2,7	1	1	2,3,6	3	2	1	1	2	5	5	3	1,5	2
2024-12-14 10:08:57	2024-12-14 10:10:51	0	100	113	1	2024-12-14 10:10:51	R_2LjU1MXZVzSLBQ6	anonymous	IT	4	2	2	7	1	2	2	1	1	4	7	1	3	1	2	3	4	3	4	1	2	2	3	3	3	4,9	3
2024-12-14 10:08:40	2024-12-14 10:11:43	0	100	182	1	2024-12-14 10:11:43	R_8KoIQY2rUs9SwHr	anonymous	IT	4	3	1	4	1	2	2	2	3	1	3	2	1	1	2	3	3,4	3	4	1	1	1	4	4	4	3,4,7,8,9	1
2024-12-14 10:08:26	2024-12-14 10:12:06	0	100	220	1	2024-12-14 10:12:06	R_8MoDGr7hsg6WNNa	anonymous	IT	4	2	1	11	1	2	2	2	1	1	5	2	3	1	2	3	1,2,3,4	6	2	1	1	1	4	5	4	4,5,7	1
2024-12-14 10:05:26	2024-12-14 10:12:34	0	100	427	1	2024-12-14 10:12:35	R_8nAFGWekXs7Hc9D	anonymous	IT	4	3	1	4	1	2	4	2	5	1	3	2	3	1,7	2	3	5	3	3	1	1	1	4	4	4	1,5,7	1
2024-12-14 10:12:16	2024-12-14 10:15:30	0	100	193	1	2024-12-14 10:15:30	R_80JaoxbqUUcerQS	anonymous	IT	4	3	1	11	1	2	1	2	3	1	3	2	3	7	1	1	3	5	5	1	1	1	4	4	4	4,7	2
2024-12-14 10:10:31	2024-12-14 10:17:00	0	100	388	1	2024-12-14 10:17:00	R_8t2PKFtu8vMnXoR	anonymous	IT	4	4	1	4	1	2	4	1	1	8	5	2	3	1,7	2	3	3	5	4	1	2	2	2	3	3	4,7	1
2024-12-14 10:14:10	2024-12-14 10:24:16	0	100	606	1	2024-12-14 10:24:17	R_8GenfO7WYmufqwl	anonymous	IT	4	4	2	4	7	2	2	1	4	1	3	1	3	7	2	3	3	3	5	1	1	1	4	4	4	1,4,7,9	1
2024-12-14 10:18:38	2024-12-14 10:24:23	0	100	345	1	2024-12-14 10:24:24	R_8Bs1wg7WYgQFwP2	anonymous	IT	4	2	1	7	1	2	4	1	5	1	3	2	3	1,7	2	1	3,6	3	5	1	1	1	4	4	4	1,5,7	3
2024-12-14 10:19:49	2024-12-14 10:27:32	0	100	462	1	2024-12-14 10:27:32	R_2j2HeP5NJ3iUi2D	anonymous	IT	4	3	1	4	1	2	1	2	1	1	7	2	3	2	2	3	3	3	4	1	1	1	4	4	4	3,5,7	1
2024-12-14 10:16:35	2024-12-14 10:28:06	0	100	691	1	2024-12-14 10:28:07	R_8CIkpzoc1Guc05D	anonymous	IT	4	3	1	4	8	2	3	1	4	1	3	2	3	4	2	3	6	5	5	1	1	1	4	1	4	3,5,7,9	3
2024-12-14 10:28:43	2024-12-14 10:31:33	0	100	169	1	2024-12-14 10:31:34	R_825S910zC17q3Al	anonymous	IT	4	3	2	12	1	2	2	2	3	1	3	2	3	1	2	3	4	3	2	2	1	1	3	2	4	1,4,8	2
2024-12-14 10:24:29	2024-12-14 10:33:40	0	100	550	1	2024-12-14 10:33:40	R_2kTEttfZu8S2Mz7	anonymous	IT	4	3	1	12	1	2	1	2	1	1	3	3	5	1	2	3	3,4	5	4	1	1	1	4	3	4	1,5,7,9	1
2024-12-14 10:31:58	2024-12-14 10:35:04	0	100	185	1	2024-12-14 10:35:05	R_8gYR0v9jcQXOqIo	anonymous	IT	4	2	1	11	1	2	1	1	3	1	3	2	3	1	2	3	3,4	3	4	2	1	1	4	4	4	1,5,7,9	1
2024-12-14 10:35:20	2024-12-14 10:41:31	0	100	371	1	2024-12-14 10:41:31	R_2gec2G2rtolt2Wk	anonymous	IT	4	4	1	6	1	2	3	2	4	1	5	2	1	1	2	3	2,3	3	3	1	1	1	4	4	4	1,4,5,7,9	1
2024-12-14 10:38:25	2024-12-14 10:42:32	0	100	247	1	2024-12-14 10:42:32	R_865YlB5X0w4Kexc	anonymous	IT	4	3	2	12	1	2	2	1	3	1	3	2	1	1,3	2	3	2,3	3	3	1	1	1	4	3	5	5,7,9	2
2024-12-14 10:45:37	2024-12-14 10:48:12	0	100	154	1	2024-12-14 10:48:12	R_2TZovKO2CtSaTUR	anonymous	IT	4	2	1	7	1	2	2	1	5	1	3	2	3	1	2	3	3,4	3	4	1	2	1	4	4	3	4,5,7	1
2024-12-14 10:50:07	2024-12-14 10:53:24	0	100	197	1	2024-12-14 10:53:25	R_8LhWn41vDyn9bJe	anonymous	IT	4	3	2	11	1	2	2	1	4	1	3	2	3	7,4	2	3	6	5	5	1	1	1	4	4	4	3,4,5,7,9	2
2024-12-14 10:48:14	2024-12-14 10:53:32	0	100	318	1	2024-12-14 10:53:33	R_279stAyfoO0hw9H	anonymous	IT	4	4	1	4	1	2	1	2	3	1	7	2	1	1	2	3	5	6	2	3	1	1	2	2	2	1,4	3
2024-12-14 10:49:27	2024-12-14 10:54:28	0	100	301	1	2024-12-14 10:54:29	R_8P6SiYHjR6DxT0J	anonymous	IT	4	4	2	11	1	1	4	1	1	3	3	2	3	1,4	2	3	2,6	5	5	1	1	1	4	4	4	3,7,9	2
2024-12-14 10:50:55	2024-12-14 10:56:28	0	100	332	1	2024-12-14 10:56:28	R_2JKG8l9TO5PCDBJ	anonymous	IT	4	2	2	11	1	2	1	2	2	1	3	2	5	1	2	3	5	6	2	2	2	1	3	4	3	4,7,9	1
2024-12-14 10:52:53	2024-12-14 10:57:44	0	100	290	1	2024-12-14 10:57:44	R_82YwIARrTff2s9n	anonymous	IT	4	3	1	11	1	2	2	2	4	1	3	2	3	1,2	2	3	2,3,4	3	5	1	1	1	4	3	4	1,3,4,5,7	1
2024-12-14 11:01:48	2024-12-14 11:07:11	0	100	322	1	2024-12-14 11:07:12	R_2JaijekQVoHl6Kd	anonymous	IT	4	2	1	12	9	2	2	1	3	3	3	2	3	1	2	3	4	5	5	2	2	1	4	3	4	3,4,5,7,9	3
2024-12-14 11:13:42	2024-12-14 11:17:09	0	100	206	1	2024-12-14 11:17:10	R_8OouIFqM6IH7ze9	anonymous	IT	4	2	2	11	1	2	3	1	3	1	3	2	3	1,4	2	3	3,4,6	3	3	2	2	1	3	5	4	1,4,5,9	3
2024-12-14 11:17:15	2024-12-14 11:20:36	0	100	201	1	2024-12-14 11:20:37	R_8KvF2i53liiXrr6	anonymous	IT	4	2	1	11	1	2	1	2	5	1	3	3	3	1	2	2	3,4	5	5	1	1	1	4	4	4	4,5,7,9	1
2024-12-14 11:19:56	2024-12-14 11:23:09	0	100	193	1	2024-12-14 11:23:10	R_2JyIbgMGpfcdRxp	anonymous	IT	4	2	1	11	1	2	2	1	5	1	5	2	3	1,2	2	3	3,4	3	3	1	2	1	4	4	4	3,4	2
2024-12-14 11:13:03	2024-12-14 11:24:29	0	100	685	1	2024-12-14 11:24:29	R_8ina4VnxUleYqUd	anonymous	IT	4	4	1	3	1	1	3	2	1	1	5	3	3	1,3	2	2	2	6	2	1	1	2	3	3	4	1,4,5,9	1
2024-12-14 11:21:45	2024-12-14 11:24:32	0	100	167	1	2024-12-14 11:24:33	R_2QKUBywbvd93PbS	anonymous	IT	4	3	2	11	1	2	3	2	3	1	3	3	5	1	2	3	2	6	4	1	1	1	4	4	4	4,5,7,9	2
2024-12-14 11:22:11	2024-12-14 11:25:42	0	100	210	1	2024-12-14 11:25:42	R_80cUPUAS3XZDB2U	anonymous	IT	4	2	1	4	1	2	2	1	1	1	7	1	5	1	1	2	3	5	4	1	1	1	4	2	2	3,4,5	1
2024-12-14 11:25:02	2024-12-14 11:28:24	0	100	201	1	2024-12-14 11:28:25	R_8S6yCt4Tt6RalKX	anonymous	IT	4	4	1	4	7	2	2	1	5	4	3	2	3	3,4	2	3	3,6	3	4	1	2	1	2	3	4	4,5,7	2
2024-12-14 11:02:11	2024-12-14 11:28:34	0	100	1582	1	2024-12-14 11:28:34	R_2kXEeNNxhk8QCx6	anonymous	IT	4	4	1	4	1	2	2	2	5	1	3	2	3	2	1	2	3	3	5	1	1	1	4	4	4	1,4,8,9	2
2024-12-14 11:29:15	2024-12-14 11:31:39	0	100	144	1	2024-12-14 11:31:40	R_8ePtUdxaTB972yF	anonymous	IT	4	2	1	11	1	2	1	1	1	1	3	2	3	1	2	1	2,5	6	2	2	2	1	4	5	4	3,4,7	1
2024-12-14 11:28:15	2024-12-14 11:32:08	0	100	233	1	2024-12-14 11:32:09	R_2ZW7pCxBnidH1wt	anonymous	IT	4	3	2	11	1	2	3	1	1	1	3	2	3	1	2	3	4	3	4	2	2	1	4	3	4	1,4,5,7,9	1
2024-12-14 11:26:29	2024-12-14 11:32:47	0	100	377	1	2024-12-14 11:32:48	R_8vIJzTdVB2ZOiTT	anonymous	IT	4	3	2	4	2	2	2	1	4	1	3	1	1	1,4	1	1	3,6	3	3	1	1	1	2	4	4	1,3,4,7,9	1
2024-12-14 11:34:32	2024-12-14 11:40:32	0	100	360	1	2024-12-14 11:40:35	R_8v2Iu9DFeGfconn	anonymous	IT	4	4	1	4	7	2	2	2	4	3	3	2	5	1,7	2	3	3,4	3	5	1	1	1	4	4	4	4,5,7	1
2024-12-14 11:34:46	2024-12-14 11:40:39	0	100	352	1	2024-12-14 11:40:40	R_2gkiouLq7ofQpVU	anonymous	IT	4	3	1	11	1	2	4	2	1	3	7	1	3	1,3,7	2	3	4,6	3	4	1	1	1	4	4	4	1,3,4,5,7,9	1
2024-12-14 11:33:16	2024-12-14 11:43:28	0	100	611	1	2024-12-14 11:43:28	R_8EXoXuxQN9FrM4j	anonymous	IT	4	2	1	11	9	1	5	1	3	1	5	2	3	2,3	1	2	3	3	3	1	1	1	4	5	4	1,4,5,9	1
2024-12-14 11:40:05	2024-12-14 11:43:41	0	100	216	1	2024-12-14 11:43:42	R_2rNVbBze9YqUz0k	anonymous	IT	4	3	1	11	1	2	4	2	1	1	5	2	1	1	2	1	4	3	3	1	2	2	5	5	5	1	3
2024-12-14 11:42:19	2024-12-14 11:45:33	0	100	193	1	2024-12-14 11:45:34	R_8qa2uLvbT1ZLMqd	anonymous	IT	4	2	1	11	1	2	3	1	5	1	2	1	3	1	2	3	3,4	3	4	1	1	2	4	4	4	1,3,4,5,7,9	1
2024-12-14 11:43:51	2024-12-14 11:48:15	0	100	264	1	2024-12-14 11:48:15	R_8NRM9viKdt7MfrX	anonymous	IT	4	3	1	11	1	1	1	2	1	1	5	1	3	1,2,3	2	1	4	3	4	1	1	1	3	3	4	1,4,5,7	1
2024-12-14 11:50:41	2024-12-14 11:54:15	0	100	213	1	2024-12-14 11:54:15	R_2DVcWSUvPYam4pM	anonymous	IT	4	2	2	11	1	2	3	1	3	1	2	1	3	1	2	3	5	2	3	1	1	1	4	2	2	8,9	3
2024-12-14 11:52:30	2024-12-14 11:59:31	0	100	420	1	2024-12-14 11:59:31	R_8xMgsfxXqVu5RWp	anonymous	IT	4	3	1	4	1	2	4	1	1	7	5	3	3	1,3	2	3	5	3	4	1	1	2	3	3	4	9	1
2024-12-14 12:02:14	2024-12-14 12:05:46	0	100	212	1	2024-12-14 12:05:47	R_2WDdrugGGoKaLsn	anonymous	IT	4	3	2	4	1	2	2	1	3	4	7	2	5	1,7	2	3	2,6	3	4	1	1	1	4	1	3	5,9	1
2024-12-14 12:03:35	2024-12-14 12:11:12	0	100	457	1	2024-12-14 12:11:12	R_8nTFPspwRutAftv	anonymous	IT	4	3	1	3	8	2	4	1	5	1	3	2	3	2	2	3	2,3,4	3	4	1	1	1	4	4	4	1,5	2
2024-12-14 12:03:11	2024-12-14 12:16:39	0	100	807	1	2024-12-14 12:16:39	R_8dzE7vMA3ic2FO5	anonymous	IT	4	2	1	7	1	2	2	1	2	1	5	3	5	1	2	3	2	3	3	1	1	1	3	4	4	4,5	1
2024-12-14 12:23:32	2024-12-14 12:28:55	0	100	323	1	2024-12-14 12:28:56	R_8gT1b2Oi9hp5SuE	anonymous	IT	4	4	1	4	1	2	1	2	3	3	7	2	3	1,2	1	1	3,4	5	5	1	1	2	3	4	5	1,4,5,7	1
2024-12-14 12:29:00	2024-12-14 12:32:28	0	100	207	1	2024-12-14 12:32:28	R_88nEb1CheuCQ3Hr	anonymous	IT	4	3	1	4	1	1	2	2	4	1	2	3	3	1	2	3	2,3	3	4	1	2	1	4	4	4	4,5,7,9	1
2024-12-14 12:41:16	2024-12-14 12:43:42	0	100	146	1	2024-12-14 12:43:43	R_2zl6q0SJaiLFE8e	anonymous	IT	4	2	1	7	1	2	2	1	5	1	5	2	3	1	1	1	2	3	3	1	1	1	3	4	4	1,3,4,5,7,9	1
2024-12-14 12:38:43	2024-12-14 12:43:53	0	100	309	1	2024-12-14 12:43:54	R_27VudEx5tzN1J1T	anonymous	IT	4	3	1	4	1	2	2	2	3	1	3	1	1	3,4	2	3	5	5	4	1	1	1	4	4	4	4,7,9	1
2024-12-14 12:41:08	2024-12-14 12:44:21	0	100	193	1	2024-12-14 12:44:21	R_2D1FjiCUchgS8KT	anonymous	IT	4	2	1	12	1	2	2	2	3	1	3	2	3	1,2,3	2	3	2,3,4	3	4	1	1	1	4	4	4	1,4,5,7,8,9	2
2024-12-14 12:41:36	2024-12-14 12:47:11	0	100	334	1	2024-12-14 12:47:12	R_2Kl4myxPy5wVYNH	anonymous	IT	4	2	1	7	1	2	3	1	4	7	7	2	5	1,2,7	2	3	2,6	3	3	1	1	1	4	1	4	4,7,9	1
2024-12-14 12:42:11	2024-12-14 12:51:44	0	100	573	1	2024-12-14 12:51:44	R_2M3OWh2xamkiIki	anonymous	IT	4	4	2	2	7	2	4	2	5	8	3	2	3	2,7	1	2	6	3	5	1	1	2	4	4	3	4	2
2024-12-14 12:49:59	2024-12-14 12:52:59	0	100	179	1	2024-12-14 12:52:59	R_8dhGwJTRqrXcEFj	anonymous	IT	4	2	1	4	6	2	3	2	4	1	3	2	3	1,2,7	2	3	2,3,4	2	3	1	2	1	3	3	3	3,4,5	1
2024-12-14 12:50:52	2024-12-14 12:55:32	0	100	280	1	2024-12-14 12:55:33	R_8DXMZ0kTeIBDsVf	anonymous	IT	4	4	1	4	7	2	2	1	4	1	5	2	3	1,7	2	3	3,4	5	5	1	1	1	4	4	4	1,4,5,7	1
2024-12-14 12:54:06	2024-12-14 13:02:01	0	100	474	1	2024-12-14 13:02:01	R_8QKKeOkco8ZIQp2	anonymous	IT	4	3	1	4	1	2	2	1	3	1	3	1	5	1,2	2	3	3,4	3	3	1	1	1	4	4	4	1,3,4,5,7	1
2024-12-14 12:58:55	2024-12-14 13:02:52	0	100	237	1	2024-12-14 13:02:53	R_2gnC7WBlFkrgkqQ	anonymous	IT	4	4	1	4	7	2	2	2	3	1	3	2	3	1,7	2	3	3,6	3	5	2	1	1	4	4	3	1,4,5,7	2
2024-12-14 13:00:12	2024-12-14 13:09:39	0	100	566	1	2024-12-14 13:09:39	R_8qVUcHcpysyxlhl	anonymous	IT	4	2	1	11	1	2	1	2	3	1	3	2	3	1,7	2	2	2,3	6	2	1	1	1	3	4	4	3,4,5,7	1
2024-12-14 13:13:33	2024-12-14 13:17:45	0	100	251	1	2024-12-14 13:17:45	R_8FR5TpXcWvUZXDC	anonymous	IT	4	3	2	4	1	1	2	2	2	3	5	3	3	2,3	1	2	3	3	5	1	1	1	3	3	4	3,4,9	2
2024-12-14 13:14:36	2024-12-14 13:18:05	0	100	209	1	2024-12-14 13:18:05	R_2pmQJVXZZXyUE9K	anonymous	IT	4	3	1	4	2	2	4	1	5	1	3	2	3	7	2	3	6	3	5	1	1	1	4	4	5	1,4,7,9	2
2024-12-14 13:16:41	2024-12-14 13:20:15	0	100	213	1	2024-12-14 13:20:16	R_8hs0pkc5PYThFdv	anonymous	IT	4	3	2	7	1	2	2	2	5	1	3	1	3	1,7	2	3	3,4,6	3	4	1	2	1	4	2	4	1,5,9	2
2024-12-14 13:23:26	2024-12-14 13:26:43	0	100	197	1	2024-12-14 13:26:43	R_2I78tmmiNBQuRXW	anonymous	IT	4	2	2	11	1	2	4	2	5	1	3	2	3	7	2	3	6	5	5	1	1	1	3	3	4	4,5,7	2
2024-12-14 13:22:33	2024-12-14 13:27:12	0	100	278	1	2024-12-14 13:27:12	R_2JFz2pCaBhrtcQR	anonymous	IT	4	4	1	4	1	2	1	2	1	1	5	2	3	1	2	3	3,4	3	3	1	1	1	4	4	4	3,4,7,9	1
2024-12-14 13:23:51	2024-12-14 13:27:26	0	100	215	1	2024-12-14 13:27:27	R_8kHwwqjLRytOocn	anonymous	IT	4	3	2	4	1	1	5	1	1	1	7	2	3	2,4	2	3	2,3,5	3	5	1	1	1	4	3	4	1,3,4,5,7,8,9	2
2024-12-14 13:28:58	2024-12-14 13:33:16	0	100	257	1	2024-12-14 13:33:16	R_2iez2LG2IY0ByXL	anonymous	IT	4	3	2	3	7	2	2	2	1	1	5	2	3	1	2	1	2	3	4	1	1	1	3	4	3	1,4,7	1
2024-12-14 13:31:17	2024-12-14 13:35:11	0	100	233	1	2024-12-14 13:35:12	R_80Ufv0c5OmkaeYm	anonymous	IT	4	2	2	11	1	2	1	1	3	1	5	2	3	1	2	3	2,3	6	2	3	2	1	4	2	3	4	1
2024-12-14 13:31:53	2024-12-14 13:36:13	0	100	260	1	2024-12-14 13:36:14	R_8rPh3p6x9ZU0IHq	anonymous	IT	4	3	2	11	1	2	1	2	5	1	2	2	3	1	1	1	2,3,4	3	3	1	1	1	4	3	3	1,4,9	2
2024-12-14 13:45:45	2024-12-14 13:50:16	0	100	270	1	2024-12-14 13:50:17	R_8occaDRRNZ8B5RL	anonymous	IT	4	3	1	4	1	2	2	1	4	1	7	1	3	1,7	2	3	2,6	3	5	1	1	1	4	4	4	1,5,7	2
2024-12-14 13:45:43	2024-12-14 13:51:50	0	100	366	1	2024-12-14 13:51:50	R_2QuH8XkkIB5yBir	anonymous	IT	4	3	1	2	8	2	4	2	5	4	3	2	5	1,5	2	3	4	5	5	1	1	1	4	4	4	1,3,4,5,7,8,9	2
2024-12-14 13:48:01	2024-12-14 13:52:41	0	100	279	1	2024-12-14 13:52:41	R_8qNKbxHX3ihnbAt	anonymous	IT	4	2	1	7	1	1	2	1	5	4	7	2	3	7	2	3	2	5	4	1	1	1	4	5	5	7,8,9	2
2024-12-14 13:54:27	2024-12-14 13:58:41	0	100	253	1	2024-12-14 13:58:41	R_8ty7MN87DsIEVMW	anonymous	IT	4	4	1	4	7	2	1	2	5	1	3	2	3	7	2	3	2,3,4	3	4	1	1	1	4	4	4	5,7	1
2024-12-14 13:52:54	2024-12-14 14:00:03	0	100	429	1	2024-12-14 14:00:04	R_2rNMzqGCUGO5DNm	anonymous	IT	4	3	2	11	1	2	4	2	4	1	3	2	3	1,4	2	3	3	6	4	1	1	1	4	2	1	4,5,7	3
2024-12-14 13:56:37	2024-12-14 14:00:22	0	100	224	1	2024-12-14 14:00:22	R_8GPt5OSTuvqhSKZ	anonymous	IT	4	2	1	12	1	2	4	2	3	1	5	2	3	1	2	3	4	3	5	2	2	1	3	5	3	9	1
2024-12-14 14:00:48	2024-12-14 14:03:55	0	100	186	1	2024-12-14 14:03:56	R_8dDly3CI7a7d08p	anonymous	IT	4	2	1	11	1	2	3	2	1	1	7	1	1	4	2	3	6	3	4	1	1	2	4	3	4	3,4,5,7	1
2024-12-14 14:00:16	2024-12-14 14:04:34	0	100	258	1	2024-12-14 14:04:35	R_2gYyLSrX6ZlYDcZ	anonymous	IT	4	3	2	4	1	2	3	2	4	8	7	1	3	7	2	3	6	3	3	1	1	1	5	5	5	1,3,4,5,7,9	2
2024-12-14 14:05:47	2024-12-14 14:09:38	0	100	231	1	2024-12-14 14:09:39	R_20oVS6VwrGV1K4s	anonymous	IT	4	3	1	11	1	2	2	1	3	3	7	2	3	1	2	3	3,4	3	3	3	2	1	5	5	2	4,8	3
2024-12-14 14:06:20	2024-12-14 14:10:33	0	100	252	1	2024-12-14 14:10:33	R_8wcOrdJWzsXDEDa	anonymous	IT	4	3	1	12	1	2	4	1	3	1	7	2	3	3	2	1	2	3	4	1	1	2	4	4	4	1,4,5,7	1
2024-12-14 14:08:06	2024-12-14 14:10:50	0	100	163	1	2024-12-14 14:10:50	R_2U1wYfQtStHttF7	anonymous	IT	4	2	1	11	1	1	4	2	2	1	7	1	5	1,2	2	3	2,3	3	3	1	1	1	4	4	4	5,7,9	1
2024-12-14 14:13:30	2024-12-14 14:17:25	0	100	235	1	2024-12-14 14:17:26	R_8M3TqwxGOKFn507	anonymous	IT	4	3	1	11	1	2	5	1	3	1	7	2	3	1,2,3,7	2	3	2,3	3	4	1	2	1	4	4	4	7,8,9	1
2024-12-14 14:21:36	2024-12-14 14:27:27	0	100	350	1	2024-12-14 14:27:28	R_2GZIno2P6zdFLz3	anonymous	IT	4	4	2	11	7	2	3	1	4	1	7	2	3	1,4	2	3	2,3	3	5	1	1	1	4	3	3	4,5,7	2
2024-12-14 14:20:40	2024-12-14 14:32:33	0	100	713	1	2024-12-14 14:32:34	R_8Oerj5TBxZmnPwK	anonymous	IT	4	5	1	1	7	2	1	1	1	1	3	3	3	1,4	2	1	4	5	5	1	1	2	4	1	4	5,7,8	3
2024-12-14 14:27:14	2024-12-14 14:35:00	0	100	465	1	2024-12-14 14:35:00	R_8LceN2maKdown2x	anonymous	IT	4	4	2	3	7	2	2	1	4	1	3	2	3	7	1	1	6	5	4	1	1	2	4	5	5	1,9	1
2024-12-14 14:33:13	2024-12-14 14:40:32	0	100	439	1	2024-12-14 14:40:33	R_8nSI4n1CTOJnPXT	anonymous	IT	4	4	2	3	7	1	2	1	5	3	3	2	3	5,7	1	1	4	5	4	1	1	2	3	4	4	4,5	2
2024-12-14 14:38:02	2024-12-14 14:42:00	0	100	237	1	2024-12-14 14:42:00	R_2Pi05hSWra8Vw3V	anonymous	IT	4	4	1	4	7	2	2	1	5	1	7	2	3	1,2	2	3	4,6	5	4	1	1	1	4	4	4	1,4,7	2
2024-12-14 14:42:11	2024-12-14 14:45:42	0	100	211	1	2024-12-14 14:45:43	R_8259oq34AtIeOFH	anonymous	IT	4	3	1	6	1	2	4	1	1	4	3	2	3	7	2	3	3,4	5	5	1	1	1	4	4	4	3,7	1
2024-12-14 14:54:39	2024-12-14 15:00:50	0	100	370	1	2024-12-14 15:00:51	R_239VCKdMx6RVREn	anonymous	IT	4	4	2	2	7	2	2	1	5	1	7	2	3	5	2	2	2,3,4	3	4	1	1	2	5	5	5	7	1
2024-12-14 15:00:23	2024-12-14 15:02:32	0	100	129	1	2024-12-14 15:02:33	R_8q4dynUnlV5JIxP	anonymous	IT	4	2	2	11	1	1	1	2	3	1	7	2	3	7	2	3	6	5	5	1	1	1	4	4	4	3,4,5,7,8,9	2
2024-12-14 15:03:50	2024-12-14 15:07:58	0	100	248	1	2024-12-14 15:07:59	R_8OkmwKfxOWOZdbE	anonymous	IT	4	4	1	4	1	2	3	1	1	1	3	2	3	1	2	3	2,4	3	4	1	1	1	4	4	4	4,5,7,9	1
2024-12-14 15:06:30	2024-12-14 15:08:53	0	100	142	1	2024-12-14 15:08:54	R_2ts3Ekmlwdw6zCy	anonymous	IT	4	2	1	7	1	2	4	2	5	1	2	2	5	1,4	2	2	3,4	1	1	1	2	2	1	4	5	4,5	1
2024-12-14 15:07:14	2024-12-14 15:10:15	0	100	181	1	2024-12-14 15:10:15	R_8oGTCBsrtYbi48O	anonymous	IT	4	2	1	11	1	2	3	2	1	1	3	2	5	1,7	2	3	3,6	3	3	1	1	1	4	4	4	4,5,7,9	1
2024-12-14 15:06:55	2024-12-14 15:12:15	0	100	319	1	2024-12-14 15:12:15	R_2B35qP9Z8u2ykFO	anonymous	IT	4	5	2	12	7	2	4	1	4	1	5	3	3	1,3	2	3	3	3	5	1	1	1	5	4	4	1,5	2
2024-12-14 15:09:36	2024-12-14 15:17:01	0	100	445	1	2024-12-14 15:17:02	R_8tlGtJKjK5kMmUM	anonymous	IT	4	1	2	4	1	1	3	1	5	1	2	3	3	1,4	1	1	2,6	6	1	1	1	1	3	4	4	4	1
2024-12-14 15:15:17	2024-12-14 15:19:45	0	100	267	1	2024-12-14 15:19:46	R_8EXpqMHKA1w44jw	anonymous	IT	4	1	2	4	2	1	5	1	4	1	7	1	3	1,4	1	1	6	3	5	1	1	1	3	4	4	1,3,4,5,7,9	1
2024-12-14 15:21:53	2024-12-14 15:24:22	0	100	149	1	2024-12-14 15:24:23	R_2sZRYD8eYcR4hs0	anonymous	IT	4	2	2	7	9	2	4	1	1	1	7	1	5	1	2	1	2	3	4	1	1	1	4	4	4	7,8	1
2024-12-14 15:34:21	2024-12-14 15:37:40	0	100	199	1	2024-12-14 15:37:40	R_2OkUwjs25Vym1Yj	anonymous	IT	4	3	1	11	1	2	1	2	2	4	5	2	3	2	2	1	4	5	5	1	1	1	4	4	4	3,4,5,7	2
2024-12-14 15:40:24	2024-12-14 15:48:34	0	100	489	1	2024-12-14 15:48:34	R_8iyS5TwXIb8yMKm	anonymous	IT	4	2	1	4	9	1	3	1	3	3	5	3	3	7	2	3	6	5	5	1	2	1	4	4	4	3,4,5,7,9	1
2024-12-14 15:36:51	2024-12-14 15:48:38	0	100	706	1	2024-12-14 15:48:38	R_20cKC7hKf3ToUGZ	anonymous	IT	4	4	2	3	7	2	3	1	5	1	3	2	3	1,7	1	2	2,3	5	2	1	1	2	5	4	4	1,5,7	1
2024-12-14 15:44:48	2024-12-14 15:51:47	0	100	418	1	2024-12-14 15:51:48	R_8dLSiaRbSIQGJvu	anonymous	IT	4	4	2	4	7	2	3	1	4	1	3	2	5	3,7	2	3	6	3	4	1	1	1	4	4	4	7	2
2024-12-14 15:51:13	2024-12-14 15:54:51	0	100	217	1	2024-12-14 15:54:51	R_2Ms2Wmcovx9P8hU	anonymous	IT	4	4	2	4	1	2	3	2	5	8	3	2	5	1	2	3	2	6	4	1	1	1	3	4	4	1,4,5,7	1
2024-12-14 15:56:43	2024-12-14 16:03:04	0	100	380	1	2024-12-14 16:03:04	R_8HLjrHOPJkQBQbY	anonymous	IT	4	2	2	4	9	2	4	1	5	4	3	2	1	1	2	3	5	3	4	1	1	1	4	4	4	3,8,9	2
2024-12-14 16:01:09	2024-12-14 16:04:48	0	100	219	1	2024-12-14 16:04:48	R_2lJpOTkyPUAys80	anonymous	IT	4	4	1	7	9	2	3	2	4	4	5	3	3	1	2	3	3	3	4	1	1	1	4	4	4	4,5,7	1
2024-12-14 16:17:47	2024-12-14 16:21:56	0	100	249	1	2024-12-14 16:21:57	R_2x8oGOyxSBrHH8Z	anonymous	IT	4	2	1	11	1	2	1	2	3	1	3	2	3	4	2	1	2	3	5	1	1	2	3	3	5	3,4,5,7,9	1
2024-12-14 16:21:41	2024-12-14 16:28:37	0	100	416	1	2024-12-14 16:28:38	R_8kpPwnmrt46w3jr	anonymous	IT	4	5	2	11	7	2	2	2	1	1	7	3	3	1,3	2	3	2,4	3	3	1	1	1	4	2	3	1,3,5	2
2024-12-14 16:21:44	2024-12-14 16:28:48	0	100	423	1	2024-12-14 16:28:49	R_8mykz1c0Kb6e14Q	anonymous	IT	4	4	1	2	7	2	2	2	4	1	3	2	3	3	2	3	2	3	5	1	1	2	4	4	4	1,5,7	1
2024-12-14 16:32:08	2024-12-14 16:36:21	0	100	252	1	2024-12-14 16:36:22	R_8vzKB1076tw7ogF	anonymous	IT	4	1	1	6	1	2	2	2	5	1	5	2	3	1,7	1	2	3,6	3	5	1	1	1	4	4	4	3,4,7,8	1
2024-12-14 16:37:43	2024-12-14 16:41:23	0	100	220	1	2024-12-14 16:41:23	R_2qfb8e8fm2I87jF	anonymous	IT	4	2	2	4	9	2	4	1	4	1	5	1	3	7,4	2	3	6	3	4	1	1	1	4	4	4	1,7	1
2024-12-14 16:52:28	2024-12-14 16:56:44	0	100	256	1	2024-12-14 16:56:45	R_8YVaQd12CJhHaoj	anonymous	IT	4	3	1	4	1	2	3	1	5	3	3	2	3	1,7	2	3	2,3,4,6	3	4	1	1	1	4	4	4	4,5,7	2
2024-12-14 16:54:39	2024-12-14 16:58:10	0	100	210	1	2024-12-14 16:58:10	R_21HMtLkTChWFENT	anonymous	IT	4	3	1	3	1	2	3	2	1	1	3	2	3	1	1	1	2,3	3	5	1	1	1	3	4	3	4,5,7	1
2024-12-14 17:17:37	2024-12-14 17:23:08	0	100	331	1	2024-12-14 17:23:08	R_20pNdgD8Dkwcny2	anonymous	IT	4	2	1	4	1	2	1	2	2	1	2	3	3	1,7	1	3	5	6	1	1	2	2	3	3	3	4	1
2024-12-14 17:27:17	2024-12-14 17:34:09	0	100	412	1	2024-12-14 17:34:10	R_8brrsjkuhYJnExr	anonymous	IT	4	4	1	4	1	2	4	1	1	1	7	3	5	1,7	2	3	2	3	4	1	1	1	3	5	4	1,5,7	1
2024-12-14 17:14:33	2024-12-14 17:37:25	0	100	1371	1	2024-12-14 17:37:25	R_2xkOT6rVddvPrzP	anonymous	IT	4	4	2	11	7	2	2	1	4	1	5	3	3	1,7	2	3	3,6	3	5	1	1	1	4	3	4	4,5,7,9	2
2024-12-14 17:37:36	2024-12-14 17:40:29	0	100	173	1	2024-12-14 17:40:30	R_8ZTG0jVDABuqofR	anonymous	IT	4	1	1	7	9	2	4	2	3	1	5	2	3	1	2	2	5	3	3	2	1	1	5	4	4	3,4,7,8,9	1
2024-12-14 17:37:05	2024-12-14 17:42:09	0	100	304	1	2024-12-14 17:42:10	R_8aM6lQXXGvZts9d	anonymous	IT	4	4	1	2	7	2	2	1	1	4	7	1	3	7	2	3	6	5	5	1	1	2	4	4	4	5	2
2024-12-14 17:34:25	2024-12-14 17:44:03	0	100	577	1	2024-12-14 17:44:04	R_8k19oYHnBu0dvup	anonymous	IT	4	4	1	3	7	2	2	2	1	8	3	3	3	5	2	3	4	5	4	1	1	1	4	4	4	1,3,4,5,7,8,9	2
2024-12-14 17:40:28	2024-12-14 17:50:08	0	100	579	1	2024-12-14 17:50:09	R_22rKZXdyvLtWvyQ	anonymous	IT	4	4	1	4	1	2	2	2	5	1	7	2	3	3	2	3	3	3	4	1	1	2	5	4	5	5,7	1
2024-12-14 17:52:54	2024-12-14 17:57:20	0	100	265	1	2024-12-14 17:57:20	R_8GVQiPjTNdOizze	anonymous	IT	4	4	1	11	1	2	1	1	4	1	3	3	3	2	2	3	2	3	4	1	1	1	4	4	4	1,3,4,5,7,8,9	2
2024-12-14 17:56:18	2024-12-14 17:58:49	0	100	150	1	2024-12-14 17:58:50	R_8igRIPuJTWQ1lYY	anonymous	IT	4	2	1	11	1	1	3	2	5	1	3	1	3	1	1	1	2	6	2	1	1	1	3	2	1	5	3
2024-12-14 17:59:21	2024-12-14 18:04:50	0	100	328	1	2024-12-14 18:04:51	R_2Mfo5ybgoJqjkdU	anonymous	IT	4	4	2	11	7	1	2	1	1	3	3	3	3	1	2	3	6	3	3	1	1	1	4	5	5	1,4,5,7	2
2024-12-14 18:03:17	2024-12-14 18:11:15	0	100	477	1	2024-12-14 18:11:15	R_2WMeHcrEskIEMb7	anonymous	IT	4	2	1	4	1	2	4	1	5	1	3	2	3	7	2	3	3,4,6	3	4	1	2	2	4	5	4	3,4,5,7,9	1
2024-12-14 18:04:44	2024-12-14 18:12:00	0	100	436	1	2024-12-14 18:12:01	R_8YtAMcKd8I6xmIV	anonymous	IT	4	3	1	12	1	1	1	2	1	1	7	1	3	1,3	2	3	3,4	3	5	1	1	1	4	2	4	3,5,9	2
2024-12-14 18:11:09	2024-12-14 18:19:43	0	100	514	1	2024-12-14 18:19:44	R_29nODwRUCoUK1D8	anonymous	IT	4	3	1	7	1	2	2	1	5	4	7	1	3	1,7	2	3	2,4	3	4	1	2	1	4	4	4	1,4,5,7	1
2024-12-14 18:15:35	2024-12-14 18:23:07	0	100	451	1	2024-12-14 18:23:08	R_2axURmiFfikwhkR	anonymous	IT	4	4	1	11	7	2	3	1	5	1	7	2	3	1	2	3	2	5	5	1	1	2	4	4	4	3,4,7,9	3
2024-12-14 18:50:12	2024-12-14 18:55:10	0	100	298	1	2024-12-14 18:55:11	R_8gBtCDpcPeO23mx	anonymous	IT	4	4	1	11	1	2	3	1	4	1	3	2	3	7	2	3	6	3	4	1	1	1	4	3	4	1,4,5,7,9	2
2024-12-14 18:53:26	2024-12-14 19:01:00	0	100	454	1	2024-12-14 19:01:01	R_2H5GqpJ1D6diJ1a	anonymous	IT	4	4	1	4	7	2	2	1	1	1	3	2	3	1,7	2	1	3	5	4	1	1	2	3	3	4	4,5,7	2
2024-12-14 18:56:20	2024-12-14 19:01:29	0	100	308	1	2024-12-14 19:01:30	R_2dd9tEipgghb9t7	anonymous	IT	4	4	1	11	7	2	3	1	1	1	3	2	3	2	2	3	3	3	5	1	1	1	4	4	5	7	2
2024-12-14 19:03:49	2024-12-14 19:10:56	0	100	427	1	2024-12-14 19:10:57	R_87r335qDDhCJkd3	anonymous	IT	4	4	1	4	7	2	2	1	1	1	7	1	3	3,5,7	2	3	4,6	3	5	1	1	1	4	4	4	4,5,7,9	2
2024-12-14 19:33:30	2024-12-14 19:38:30	0	100	299	1	2024-12-14 19:38:31	R_2GBLpCijzXi67Ue	anonymous	IT	4	3	1	4	1	2	4	1	4	1	7	1	3	4	2	1	3	5	5	1	1	2	3	1	4	9	1
2024-12-14 19:34:54	2024-12-14 19:43:03	0	100	488	1	2024-12-14 19:43:03	R_8uLhbSHSpopY56p	anonymous	IT	4	4	1	7	1	2	2	1	5	3	5	2	3	5	2	3	3,4	5	4	1	1	1	3	4	4	5,7,9	1
2024-12-14 20:00:12	2024-12-14 20:08:55	0	100	522	1	2024-12-14 20:08:55	R_8FGVBHKHToZfRpn	anonymous	IT	4	3	2	2	1	1	3	1	5	1	3	2	3	1	2	1	2	5	3	1	1	1	3	4	4	1	1
2024-12-14 20:16:53	2024-12-14 20:23:42	0	100	409	1	2024-12-14 20:23:43	R_88SXq3Bv5kWuQEH	anonymous	IT	4	3	2	2	2	2	3	2	5	1	3	2	3	7	1	1	6	5	5	1	1	1	4	4	4	1,3,4,5,7,9	1
2024-12-14 20:27:19	2024-12-14 20:31:20	0	100	241	1	2024-12-14 20:31:21	R_2NPN7NCcKBuVgKR	anonymous	IT	4	2	2	11	1	2	4	2	3	1	5	2	3	1	2	3	5	2	2	1	2	1	4	4	4	8	1
2024-12-14 20:28:05	2024-12-14 20:35:04	0	100	419	1	2024-12-14 20:35:05	R_8lQSBUIHsHuVD94	anonymous	IT	4	2	1	12	1	2	5	1	3	1	3	1	3	1	2	3	5	2	3	1	2	1	3	4	4	4,5	1
2024-12-14 20:31:55	2024-12-14 20:36:45	0	100	290	1	2024-12-14 20:36:46	R_8fo5xjkOOTHjZER	anonymous	IT	4	4	1	3	7	2	2	1	5	7	2	2	3	5,7	2	2	2,3,4	3	3	2	1	2	4	4	4	5	1
2024-12-14 20:26:01	2024-12-14 20:38:19	0	100	738	1	2024-12-14 20:38:20	R_27PVdOFeit6NJx7	anonymous	IT	4	2	1	12	1	2	4	1	3	1	3	2	3	1,2	1	1	4	3	5	1	1	1	4	4	4	1,3,4,7	1
2024-12-14 20:35:24	2024-12-14 20:39:15	0	100	230	1	2024-12-14 20:39:15	R_2QKNr1mtdC3TYYm	anonymous	IT	4	2	1	11	1	2	4	1	1	1	5	2	5	1,7	2	3	4	5	5	1	1	1	4	4	4	1,3,4,5,7,9	1
2024-12-14 20:36:58	2024-12-14 20:40:41	0	100	223	1	2024-12-14 20:40:42	R_2f75Nr6tjanIZgh	anonymous	IT	4	4	1	4	1	2	2	2	4	1	3	3	3	2,7	1	2	2,6	3	3	1	1	2	3	3	3	3,4	1
2024-12-14 20:37:41	2024-12-14 20:44:17	0	100	396	1	2024-12-14 20:44:18	R_2NgKntBGGn8nSXx	anonymous	IT	4	4	2	7	7	2	2	2	5	1	7	1	3	1,2,7	2	3	2,6	3	4	1	1	1	4	4	4	1,4,5,7,9	2
2024-12-14 20:41:32	2024-12-14 20:45:35	0	100	243	1	2024-12-14 20:45:36	R_2fdzeWuuie33QRk	anonymous	IT	4	1	1	12	1	2	3	1	5	4	3	2	5	1,3	2	3	3	5	5	1	1	1	4	4	4	1,4,5,7,8,9	2
2024-12-14 20:52:35	2024-12-14 20:59:41	0	100	426	1	2024-12-14 20:59:42	R_2ePqQGqv3dgb9yZ	anonymous	IT	4	2	1	4	1	2	4	1	1	1	5	2	3	1,7	2	3	2,6	1	1	2	1	1	3	3	3	8	3
2024-12-14 20:54:44	2024-12-14 21:02:34	0	100	470	1	2024-12-14 21:02:35	R_25j6ZG55ZmxVXdT	anonymous	IT	4	3	2	2	1	1	2	1	5	1	5	2	3	7	2	2	3	2	1	1	1	1	3	3	3	1	2
2024-12-14 22:03:39	2024-12-14 22:11:32	0	100	472	1	2024-12-14 22:11:33	R_2M4LZpFOCLHdbP3	anonymous	IT	4	3	1	11	1	2	5	2	5	1	2	3	3	1	2	1	2	3	5	1	1	2	4	4	4	4	3
2024-12-14 22:16:04	2024-12-14 22:22:02	0	100	357	1	2024-12-14 22:22:03	R_2BmVrvZhYR7zrMc	anonymous	IT	4	4	2	4	7	2	2	1	5	4	5	3	3	1	2	3	2	5	5	1	1	1	4	4	4	3,4,5,7	1
2024-12-14 22:58:34	2024-12-14 23:03:51	0	100	316	1	2024-12-14 23:03:51	R_2s0nNmMOb9CQanu	anonymous	IT	4	3	1	4	9	2	5	2	5	1	3	2	3	7	2	3	2,6	3	3	1	2	2	5	1	3	5,7	2
2024-12-14 23:16:00	2024-12-14 23:21:10	0	100	309	1	2024-12-14 23:21:10	R_2ckMdIvSzW4xOSU	anonymous	IT	4	2	1	12	1	1	2	2	5	3	5	3	3	1	2	3	2,3,4	3	5	1	1	1	4	3	3	1,3,4,7,8	2
2024-12-14 23:19:45	2024-12-14 23:22:43	0	100	178	1	2024-12-14 23:22:44	R_2JR8h4P3pMtIV2j	anonymous	IT	4	4	1	6	7	2	2	2	5	3	7	1	3	5	2	2	4	3	4	1	1	1	4	4	4	3,4,5	2
2024-12-14 23:23:15	2024-12-14 23:28:46	0	100	330	1	2024-12-14 23:28:46	R_2D8a9lhVfzL1fe9	anonymous	IT	4	4	1	4	1	2	3	2	4	1	5	2	3	4	1	2	2,3	3	5	1	1	2	3	4	4	4,7	2
2024-12-14 23:52:20	2024-12-14 23:56:25	0	100	245	1	2024-12-14 23:56:26	R_24UaRmLjusYb8mR	anonymous	IT	4	4	2	2	7	2	4	2	4	1	3	2	3	4	1	2	3	2	2	1	1	2	4	4	4	9	1
2024-12-15 07:59:42	2024-12-15 08:07:07	0	100	444	1	2024-12-15 08:07:07	R_25uyZFc0TG5PwbV	anonymous	IT	4	4	2	4	7	2	2	2	1	1	7	1	3	5,7	2	3	3,4	3	4	1	1	1	4	4	4	1,5,7,9	2
2024-12-15 08:29:37	2024-12-15 08:42:07	0	100	750	1	2024-12-15 08:42:07	R_8lQTOgQHpvqWdyw	anonymous	IT	4	5	2	4	7	2	3	2	5	1	2	3	3	1,7	2	3	2,6	3	1	1	2	2	3	4	4	1,4,5,7	2
2024-12-15 08:43:37	2024-12-15 08:49:29	0	100	351	1	2024-12-15 08:49:29	R_2UFY4QZBIBlcfzb	anonymous	IT	4	4	1	3	7	2	2	2	5	1	7	2	5	7	2	3	6,5	3	5	1	1	1	3	3	3	4,9	1
2024-12-15 08:46:33	2024-12-15 08:52:10	0	100	337	1	2024-12-15 08:52:11	R_8nqmk3WZRcQUerF	anonymous	IT	4	3	2	4	1	2	4	1	5	1	5	1	3	2	2	3	2	6	2	1	1	1	4	4	4	1,3,4,5	2
2024-12-15 09:05:12	2024-12-15 09:07:34	0	100	142	1	2024-12-15 09:07:34	R_8XlSQMOxWY0A8xj	anonymous	IT	4	2	2	4	1	2	1	2	5	1	3	2	3	2,7	2	3	2,3,6	3	4	1	1	1	4	4	4	3,4,7,9	1
2024-12-15 09:27:48	2024-12-15 09:33:49	0	100	360	1	2024-12-15 09:33:49	R_8Qng4x328c3Ejk7	anonymous	IT	4	4	2	11	1	2	3	2	2	1	3	1	5	3	1	1	4	3	4	1	1	2	4	5	4	1,3,4,5,7,8,9	1
2024-12-15 09:30:35	2024-12-15 09:34:56	0	100	261	1	2024-12-15 09:34:57	R_8VdtOcXuASxgJgC	anonymous	IT	4	2	2	12	9	2	4	1	3	1	7	1	5	1	1	1	5	2	2	1	1	1	4	4	4	1,3,4,5,7,8,9	2
2024-12-15 09:58:53	2024-12-15 10:01:09	0	100	136	1	2024-12-15 10:01:10	R_81nM3QiR7RigMxN	anonymous	IT	4	1	1	7	9	2	4	1	3	1	7	1	3	1,4	2	1	2,3	1	5	1	2	1	3	2	5	4,5,7	2
2024-12-15 10:11:02	2024-12-15 10:18:20	0	100	437	1	2024-12-15 10:18:21	R_287ngL7grPiYiQh	anonymous	IT	4	2	1	12	1	1	5	1	1	1	3	2	5	1,4	2	3	2,3	3	3	1	1	1	4	4	4	3,4,5,7,9	1
2024-12-15 11:09:23	2024-12-15 11:17:18	0	100	474	1	2024-12-15 11:17:18	R_2j944j6psanQ3Cp	anonymous	IT	4	4	1	4	7	2	2	2	3	1	3	2	3	1,3	2	3	2,3	3	3	1	1	2	4	4	4	7,9	1
2024-12-15 11:20:10	2024-12-15 11:23:20	0	100	190	1	2024-12-15 11:23:21	R_839n7wlMtFoPVQL	anonymous	IT	4	2	1	12	1	1	1	2	1	1	7	2	1	1	2	3	2,3,4	3	3	2	1	1	4	5	3	3,4,5,7,9	2
2024-12-15 11:21:41	2024-12-15 11:26:52	0	100	311	1	2024-12-15 11:26:52	R_8lVuvaLNRgx47It	anonymous	IT	4	3	1	4	1	2	5	1	1	1	7	2	3	1	2	1	4	5	4	1	1	1	4	4	4	1,4,5,7,9	3
2024-12-15 11:35:00	2024-12-15 11:41:05	0	100	364	1	2024-12-15 11:41:05	R_2uiRLo9EunMjCgh	anonymous	IT	4	2	2	4	1	2	4	2	1	1	5	2	3	1	2	3	2	1	2	1	1	1	4	4	4	3,4,5,7	1
2024-12-15 11:45:19	2024-12-15 11:56:30	0	100	671	1	2024-12-15 11:56:31	R_2EBoJGcWTo416PD	anonymous	IT	4	2	2	7	1	2	3	1	1	1	5	2	1	1	1	2	2	3	4	1	1	1	5	3	3	1,3,4,5,7,8	1
2024-12-15 12:37:03	2024-12-15 12:39:37	0	100	154	1	2024-12-15 12:39:38	R_8sGauCrd7WUPDNL	anonymous	IT	4	4	2	4	7	2	5	2	5	1	7	2	3	1,4	2	3	3	5	4	1	1	1	4	4	4	4,9	2
2024-12-15 13:55:51	2024-12-15 14:02:35	0	100	404	1	2024-12-15 14:02:36	R_8QyDaPji1S3Yofr	anonymous	IT	4	3	1	4	1	2	5	2	1	1	7	2	5	1,4	2	1	3,4	3	4	1	1	1	2	3	3	1,4,5,9	1
2024-12-15 14:04:32	2024-12-15 14:07:37	0	100	185	1	2024-12-15 14:07:38	R_2Vr1bugOhxop9zc	anonymous	IT	4	3	1	7	1	2	4	1	5	8	5	2	3	7	2	2	3	5	5	1	1	1	4	4	4	4,7	2
2024-12-15 14:03:13	2024-12-15 14:07:51	0	100	277	1	2024-12-15 14:07:51	R_2Ljan2z7H3B625r	anonymous	IT	4	3	1	11	1	2	2	1	3	1	5	2	1	1	1	2	2,3	3	3	1	2	1	3	3	3	1,4,7	1
2024-12-15 14:00:55	2024-12-15 14:08:22	0	100	446	1	2024-12-15 14:08:22	R_8jtQOhDrGy10Elb	anonymous	IT	4	2	2	12	1	2	5	2	5	1	3	2	1	4	2	3	6	6	2	1	1	2	2	3	2	4,7	2
2024-12-15 14:13:03	2024-12-15 14:19:26	0	100	382	1	2024-12-15 14:19:26	R_2wo6aHnFyMPzV6x	anonymous	IT	4	4	1	7	7	2	1	1	4	4	7	2	3	4	2	1	4	5	5	1	1	1	5	5	4	4,5,7	1
2024-12-15 14:18:01	2024-12-15 14:21:15	0	100	193	1	2024-12-15 14:21:15	R_2kQYcPDBvT5jJfz	anonymous	IT	4	3	2	12	1	2	3	2	1	1	3	2	3	1	1	2	2,5	3	1	1	1	1	3	2	2	1,4,5,7	1
2024-12-15 14:20:21	2024-12-15 14:23:58	0	100	216	1	2024-12-15 14:23:59	R_2N8sA099d9ygr7P	anonymous	IT	4	3	1	7	1	2	4	1	4	1	7	2	3	1,7	2	3	2	6	1	1	2	1	4	4	4	1,4,5,7	1
2024-12-15 14:24:24	2024-12-15 14:32:54	0	100	509	1	2024-12-15 14:32:54	R_2drkt2tdNRY2p9L	anonymous	IT	4	4	2	4	7	2	2	2	1	1	5	2	3	3,4	2	3	4	5	5	1	1	2	3	3	4	4,7	1
2024-12-15 14:33:08	2024-12-15 14:36:57	0	100	229	1	2024-12-15 14:36:58	R_8DMSTQFKp2XNGj7	anonymous	IT	4	2	1	7	10	2	1	2	2	1	7	1	3	1	2	3	2,3	3	2	1	1	1	3	3	3	5,7,9	1
2024-12-15 14:48:32	2024-12-15 14:52:55	0	100	263	1	2024-12-15 14:52:56	R_84frsgL0UoGRUA1	anonymous	IT	4	1	1	4	9	2	4	2	3	1	3	2	1	1	2	3	2	6	2	1	1	1	4	4	4	3,4,7	1
2024-12-15 14:54:00	2024-12-15 14:56:35	0	100	155	1	2024-12-15 14:56:35	R_2i2v8JzwXTzMY2H	anonymous	IT	4	2	1	7	2	2	4	2	3	1	3	2	3	1	2	3	2	3	3	1	1	1	3	3	4	3,4,7	1
2024-12-15 14:55:15	2024-12-15 15:00:26	0	100	310	1	2024-12-15 15:00:26	R_87qWDdwo932SL0Q	anonymous	IT	4	4	1	7	1	2	4	2	3	1	3	2	5	1	1	2	2	6	3	1	1	1	4	4	4	1,3,4,5,7	2
2024-12-15 14:53:50	2024-12-15 15:04:54	0	100	664	1	2024-12-15 15:04:55	R_23qtWckkK1JzFwl	anonymous	IT	4	3	2	4	1	2	4	2	3	1	3	2	5	1	2	3	2	6	3	1	2	1	4	4	4	4,5,7	2
2024-12-15 15:44:14	2024-12-15 15:48:33	0	100	258	1	2024-12-15 15:48:34	R_2GiHoW81ml6iBzP	anonymous	IT	4	3	1	12	1	2	3	2	1	1	5	3	3	1	2	3	2,3,4	3	2	1	1	1	4	4	4	1,3,4,5,7,8,9	2
2024-12-15 16:04:10	2024-12-15 16:08:22	0	100	251	1	2024-12-15 16:08:22	R_8rNQMbvIIdoPVC1	anonymous	IT	4	4	2	4	7	2	4	1	1	1	3	2	3	1	1	1	2	3	4	1	2	2	3	4	3	1	2
2024-12-15 17:29:18	2024-12-15 17:33:41	0	100	263	1	2024-12-15 17:33:42	R_2B5Gx0Y0baC4hPP	anonymous	IT	4	1	1	7	1	1	1	2	4	1	5	3	3	2	2	3	5	6	1	1	1	1	4	4	4	3,4	3
2024-12-15 17:35:25	2024-12-15 17:40:37	0	100	312	1	2024-12-15 17:40:38	R_2zwKSM09kRm7CPJ	anonymous	IT	4	3	1	12	1	2	2	1	1	1	2	2	1	1	2	3	2	5	5	1	1	2	5	4	4	1,4,7	3
2024-12-15 19:33:13	2024-12-15 19:35:02	0	100	108	1	2024-12-15 19:35:02	R_8Bguu0vIFvDk0GR	anonymous	IT	4	2	1	11	1	1	4	2	3	1	7	1	3	1,2,7	1	2	3,6	3	5	1	1	1	4	4	4	1,3,4,9	2
2024-12-15 20:19:27	2024-12-15 20:25:00	0	100	333	1	2024-12-15 20:25:01	R_2UdfQNB2sjAEVxf	anonymous	IT	4	3	1	12	1	2	5	1	1	1	3	2	3	4	2	1	4,6	5	5	1	1	1	3	2	4	4,5,7,8,9	2
2024-12-15 20:52:59	2024-12-15 20:56:38	0	100	218	1	2024-12-15 20:56:38	R_8R7RCvocs2wDGQB	anonymous	IT	4	1	1	7	9	2	5	1	5	8	3	2	5	1,7	2	1	4	5	5	1	1	1	4	4	4	4,5,7,9	1
2024-12-15 22:34:30	2024-12-15 22:40:34	0	100	364	1	2024-12-15 22:40:35	R_2q9WAR0u35lpkzv	anonymous	IT	4	3	1	3	1	2	4	1	4	1	3	2	1	4	2	1	6	3	3	1	1	2	5	5	3	3,4,5	1
2024-12-16 00:49:53	2024-12-16 00:53:29	0	100	215	1	2024-12-16 00:53:29	R_8xJ0RQ6Q7xz9AqT	anonymous	IT	4	2	1	4	9	1	1	2	5	1	7	1	3	1,3,7	2	3	2,3,4,6	3	5	1	1	1	4	4	4	1,3,4,5,7	2
2024-12-16 08:29:51	2024-12-16 08:41:09	0	100	677	1	2024-12-16 08:41:10	R_2qybtOawaipgy77	anonymous	IT	4	3	1	11	8	2	4	1	1	8	3	2	3	1,7	2	3	3,6	5	5	1	1	2	4	4	4	1,3,4,5,7,8,9	1
2024-12-16 09:11:55	2024-12-16 09:23:12	0	100	677	1	2024-12-16 09:23:13	R_2vwUBKRnCgwy6Dn	anonymous	IT	4	2	1	7	9	1	4	2	3	1	2	3	5	1	2	3	2,3	3	4	1	2	1	4	4	4	4,5,7,9	1
2024-12-16 09:31:45	2024-12-16 09:36:02	0	100	257	1	2024-12-16 09:36:03	R_8YOrf3VndUNwGJP	anonymous	IT	4	2	1	12	1	1	2	1	5	1	7	1	3	1,3,4	2	3	4,6	3	4	1	1	1	3	4	4	3,5,7	2
2024-12-16 10:08:02	2024-12-16 10:11:01	0	100	178	1	2024-12-16 10:11:01	R_8fEV5xTFN3ArIxr	anonymous	IT	4	2	2	11	1	1	4	1	4	1	3	3	1	1,7	2	3	5	2	2	1	1	1	4	4	4	4,7	1
2024-12-16 10:14:33	2024-12-16 10:19:51	0	100	317	1	2024-12-16 10:19:52	R_2SwD049h07kLdOk	anonymous	IT	4	4	2	4	7	2	2	2	5	1	3	2	3	3	2	3	2	3	2	1	1	1	2	3	3	1,4	2
2024-12-16 10:52:10	2024-12-16 10:55:22	0	100	192	1	2024-12-16 10:55:22	R_2nwNK4RTa9rmCXz	anonymous	IT	4	3	1	11	1	1	4	2	4	1	3	2	3	1,2,3	2	3	2,3,4,6	3	5	1	2	1	4	4	4	1,3,4,5,7,9	2
2024-12-16 11:04:10	2024-12-16 11:08:13	0	100	242	1	2024-12-16 11:08:14	R_217TgBQJehvPRaq	anonymous	IT	4	3	1	7	1	1	5	1	4	1	7	2	3	1	2	3	2,3,4	3	4	1	1	1	4	4	4	3,4,5,7,8,9	1
2024-12-16 16:39:45	2024-12-16 16:53:59	0	100	853	1	2024-12-16 16:54:00	R_2X4sPOWmGazEHjr	anonymous	IT	4	2	1	11	1	2	3	2	4	1	3	2	5	1,3,6,7	2	2	5	6	3	1	2	1	5	4	4	4,5,8	1
2024-12-16 17:24:42	2024-12-16 17:33:52	0	100	550	1	2024-12-16 17:33:53	R_2nlyAmi3LSD0odk	anonymous	IT	4	2	1	12	6	2	3	2	1	1	5	2	3	1,7	2	3	2,6	3	4	1	1	1	4	3	3	1,3,4,5,7,9	1
2024-12-16 22:22:37	2024-12-16 22:26:05	0	100	208	1	2024-12-16 22:26:06	R_2Gy0XSf3KNbHJeO	anonymous	IT	4	2	1	11	10	1	3	2	1	3	7	1	5	1,2,3	2	3	2,4,6	5	5	1	1	1	4	4	4	1,3,4,5,7,8,9	1
2024-12-16 22:40:24	2024-12-16 22:48:34	0	100	490	1	2024-12-16 22:48:35	R_8j2Q1lG4j606YfM	anonymous	IT	4	3	1	11	1	2	2	1	3	1	5	1	3	1,7	2	3	4,6	5	5	2	1	1	3	5	3	1,7,9	2
2024-12-17 08:49:27	2024-12-17 08:56:59	0	100	452	1	2024-12-17 08:56:59	R_2qeD7u2sDGq0rFx	anonymous	IT	4	3	1	3	1	1	3	2	1	1	3	2	5	1	2	3	2,3	3	5	1	1	2	3	4	4	4,7,9	2
2024-12-17 10:35:37	2024-12-17 10:45:02	0	100	564	1	2024-12-17 10:45:03	R_2izltiJJmeh8Z9D	anonymous	IT	4	2	2	7	9	1	4	2	1	1	2	3	3	3,7	2	3	3,4,6	3	4	1	1	1	4	3	3	1,4,7,9	1
2024-12-17 13:58:36	2024-12-17 14:03:57	0	100	321	1	2024-12-17 14:03:58	R_2eQl36WGt9uVNzJ	anonymous	IT	4	3	2	12	1	1	1	1	3	1	2	3	3	1	2	3	2,3	3	3	1	1	1	4	4	4	4,5,7	1
2024-12-17 13:56:14	2024-12-17 14:04:46	0	100	511	1	2024-12-17 14:04:46	R_87qxbFWKRb20aBh	anonymous	IT	4	3	1	12	1	2	4	1	3	1	3	2	3	5	2	1	3,4	5	5	1	2	2	5	5	4	7,9	2
2024-12-17 14:07:31	2024-12-17 14:16:02	0	100	510	1	2024-12-17 14:16:02	R_2soV3at88OD4Vm8	anonymous	IT	4	2	2	4	1	2	2	1	1	1	3	2	1	1,7	1	1	3,5	6	4	1	2	1	2	5	4	1,5,7	1
2024-12-17 14:15:21	2024-12-17 14:19:36	0	100	255	1	2024-12-17 14:19:37	R_8Kxo8TnNNAtjRqr	anonymous	IT	4	3	2	12	1	2	4	1	3	1	2	2	3	1,3,5	2	3	5	3	3	1	1	1	4	4	4	1,3,4,5,7,8,9	2
2024-12-17 14:23:57	2024-12-17 14:27:49	0	100	231	1	2024-12-17 14:27:50	R_8bHmab44MkAN36k	anonymous	IT	4	2	2	7	1	2	4	1	1	1	3	2	3	1	2	3	4	3	4	1	2	1	4	4	4	1,4,5,7,9	1
2024-12-17 14:48:33	2024-12-17 14:54:40	0	100	366	1	2024-12-17 14:54:41	R_8FLj6Mkf6aTKtCi	anonymous	IT	4	5	1	11	7	2	2	1	3	1	7	2	3	1	1	1	2	5	5	1	1	1	4	4	4	1,4,5,7,9	2
2024-12-17 15:00:14	2024-12-17 15:05:04	0	100	289	1	2024-12-17 15:05:05	R_21pl3Ww1VnDeu1C	anonymous	IT	4	3	2	4	1	2	4	2	3	1	7	2	3	5	2	3	4	3	3	1	1	1	3	3	3	3,5	2
2024-12-17 15:07:22	2024-12-17 15:12:24	0	100	301	1	2024-12-17 15:12:24	R_8h1X0BEHj5vFjFf	anonymous	IT	4	2	2	4	1	2	3	2	2	1	7	2	1	1,3,7	2	3	5	2	1	1	1	1	4	4	4	1,4,5,7,8	1
2024-12-17 15:11:03	2024-12-17 15:16:02	0	100	298	1	2024-12-17 15:16:02	R_2JCuJsvDIDuJk3u	anonymous	IT	4	3	1	12	1	2	4	2	1	1	3	1	1	5,7	2	3	4	3	4	1	1	1	4	4	4	1,3,4,5,7,9	2
2024-12-17 15:15:20	2024-12-17 15:19:32	0	100	251	1	2024-12-17 15:19:32	R_8k7nOKxxqzTDkVV	anonymous	IT	4	2	2	7	1	1	4	1	1	1	3	2	1	3,5	2	3	4,6	5	5	1	1	1	3	4	4	1,5	1
2024-12-17 15:24:12	2024-12-17 15:29:04	0	100	292	1	2024-12-17 15:29:05	R_8PsFYeHOACyzzIT	anonymous	IT	4	3	1	12	6	2	4	2	3	1	3	1	3	5	2	1	4	3	4	1	1	1	5	4	4	4,7	2
2024-12-17 15:29:35	2024-12-17 15:38:06	0	100	510	1	2024-12-17 15:38:06	R_84hKbkA4UovaHgR	anonymous	IT	4	1	1	7	9	1	4	1	4	1	3	3	1	4	2	3	6	6	5	1	1	1	3	4	3	1,4,7	1
2024-12-17 15:55:52	2024-12-17 16:01:15	0	100	323	1	2024-12-17 16:01:16	R_2IMpByIHPvFk3sk	anonymous	IT	4	2	2	4	1	2	1	1	1	1	3	2	5	1,2	2	1	2	6	1	1	1	2	5	4	4	1,4,7,8,9	1
2024-12-17 16:08:37	2024-12-17 16:12:56	0	100	259	1	2024-12-17 16:12:57	R_2VIrpIYHZp9WmEF	anonymous	IT	4	2	1	11	1	2	2	1	1	1	3	2	3	2,7	1	1	3,4	3	4	1	1	1	4	4	4	3,4,5,7,9	1
2024-12-17 16:26:47	2024-12-17 16:32:30	0	100	343	1	2024-12-17 16:32:31	R_8aQ70OcJFPO1X4C	anonymous	IT	4	1	2	4	1	1	5	1	4	1	5	3	3	1	1	1	5	3	1	1	1	1	3	4	2	4,7,8,9	1
2024-12-17 16:28:06	2024-12-17 16:33:52	0	100	346	1	2024-12-17 16:33:53	R_83l6gHxc25l0cF2	anonymous	IT	4	2	1	11	2	2	4	1	5	7	7	1	5	1,6	2	3	2,4	3	4	1	1	1	4	3	4	3,4,7	1
2024-12-17 16:30:42	2024-12-17 16:34:12	0	100	209	1	2024-12-17 16:34:12	R_8qIDKcejS7CT2FD	anonymous	IT	4	1	2	7	9	1	4	1	3	1	7	2	3	1,2	2	3	3,4	5	5	1	2	1	4	3	3	1,3,4,5,7	2
2024-12-17 16:27:54	2024-12-17 16:34:18	0	100	383	1	2024-12-17 16:34:18	R_8xxiGiFh53HTO0w	anonymous	IT	4	2	1	7	9	1	2	1	3	4	3	2	3	1,3	2	3	3,4,6	5	4	1	1	1	4	4	4	3,4,5,7,9	1
2024-12-17 16:32:43	2024-12-17 16:34:36	0	100	113	1	2024-12-17 16:34:36	R_8cux5UG7lnSH12F	anonymous	IT	4	1	1	7	9	1	5	2	1	3	3	1	5	1,2,3,5,7	2	3	5	5	1	1	1	1	3	3	3	3,4,5,7	1
2024-12-17 16:31:28	2024-12-17 16:35:03	0	100	214	1	2024-12-17 16:35:03	R_2TYneRNrxGEGLWp	anonymous	IT	4	2	1	12	1	1	3	2	2	1	3	2	3	1,2,3,5,6,7	2	3	3,4	5	5	1	1	1	4	4	4	1,3,4,5,7,9	2
2024-12-17 16:31:47	2024-12-17 16:36:47	0	100	300	1	2024-12-17 16:36:48	R_8ON2CQ9VUI9zo3O	anonymous	IT	4	1	2	11	3	1	3	1	4	1	5	2	5	1,2	2	3	3,4	2	2	1	1	1	4	1	1	1,3,4	3
2024-12-17 16:35:58	2024-12-17 16:40:36	0	100	277	1	2024-12-17 16:40:36	R_2YiQERDA8VYiKUV	anonymous	IT	4	2	1	11	1	2	4	1	5	1	3	2	3	1,2	2	3	2	5	4	1	1	1	4	4	4	3,4,5,7,8,9	1
2024-12-17 16:48:57	2024-12-17 16:51:46	0	100	168	1	2024-12-17 16:51:46	R_8QXKSFMik3CkF1D	anonymous	IT	4	2	1	4	9	1	4	2	1	1	7	2	5	1,7	2	2	2,3,4,6	3	4	1	1	1	4	3	3	1,3,5,9	1
2024-12-17 16:50:05	2024-12-17 16:59:28	0	100	563	1	2024-12-17 16:59:29	R_81Nq35orxK9C37G	anonymous	IT	4	3	2	12	1	1	2	2	1	1	3	3	3	7	2	3	6	3	5	2	1	1	3	2	1	4,5	2
2024-12-17 17:19:55	2024-12-17 17:25:02	0	100	307	1	2024-12-17 17:25:03	R_84jh8RyU04OGkYo	anonymous	IT	4	3	1	4	1	2	4	1	5	1	3	2	3	7	2	3	2,3	5	4	1	1	1	4	3	3	1,4,5,7	2
2024-12-17 17:27:32	2024-12-17 17:31:28	0	100	235	1	2024-12-17 17:31:29	R_25b8cWYC7kk49JD	anonymous	IT	4	2	1	11	1	1	2	1	1	1	3	2	3	4	2	3	6	5	5	1	1	1	4	3	4	3,5,7	2
2024-12-17 18:05:43	2024-12-17 18:12:26	0	100	403	1	2024-12-17 18:12:27	R_8kEYI71AysoGvYZ	anonymous	IT	4	2	2	11	1	1	5	2	2	1	7	1	5	2,3	2	2	2,3,6	3	2	1	1	1	5	4	3	1,3,4,5,7,8,9	3
2024-12-17 18:24:32	2024-12-17 18:29:36	0	100	303	1	2024-12-17 18:29:36	R_2doGUwYLzfh5N36	anonymous	IT	4	2	1	7	1	2	2	1	5	1	7	2	1	1,7	2	3	3,4,6	3	4	1	1	1	4	4	4	1,5,7,9	1
2024-12-17 18:42:23	2024-12-17 18:46:19	0	100	235	1	2024-12-17 18:46:19	R_2ByzSZDG8qfyAzP	anonymous	IT	4	1	2	4	9	1	3	1	3	1	3	2	5	1,2	2	3	3,4,6	3	4	1	1	1	3	3	4	1,3,4,5,7,8	2
2024-12-17 20:41:10	2024-12-17 20:44:08	0	100	178	1	2024-12-17 20:44:09	R_8IaWi7c1pC7Aqcb	anonymous	IT	4	1	1	7	9	1	4	2	1	3	5	3	3	1,5	2	3	3,4	3	4	1	1	2	4	4	4	4,7,9	1
2024-12-17 20:45:41	2024-12-17 20:54:59	0	100	557	1	2024-12-17 20:54:59	R_8CW07p407zIhm8S	anonymous	IT	4	2	1	4	1	2	4	2	4	1	5	2	1	1	2	3	3,4	3	4	1	1	2	3	4	5	1,4,5,7,9	3
2024-12-17 20:52:13	2024-12-17 20:56:18	0	100	244	1	2024-12-17 20:56:18	R_2uU2VwmOcz6dyhY	anonymous	IT	4	3	1	12	1	2	4	1	3	1	7	2	3	1,3	2	3	2	3	4	1	1	1	4	4	4	1,5,7,8,9	2
2024-12-17 20:51:58	2024-12-17 20:59:28	0	100	450	1	2024-12-17 20:59:29	R_82rcx1vCHH1cbNl	anonymous	IT	4	2	1	11	1	2	2	2	5	3	3	3	3	1,2	2	1	2,6	6	3	1	2	1	3	3	4	4,5,7,8,9	2
2024-12-17 21:08:55	2024-12-17 21:14:21	0	100	325	1	2024-12-17 21:14:21	R_2z77Smvgx4WdlsQ	anonymous	IT	4	2	1	11	1	2	3	1	5	1	3	2	3	1	2	1	2,3	6	2	1	2	1	4	4	4	1,4,7	1
2024-12-17 23:34:37	2024-12-17 23:40:02	0	100	325	1	2024-12-17 23:40:02	R_8E0eZ0hNQQMHWsV	anonymous	IT	4	3	1	7	1	2	4	1	1	3	5	2	3	1,7	2	3	3,4,6	3	5	1	1	1	4	4	4	4,7,9	1
2024-12-17 23:41:56	2024-12-17 23:44:55	0	100	178	1	2024-12-17 23:44:55	R_2MPXK2aegLRu7QR	anonymous	IT	4	2	2	7	1	1	2	1	3	1	3	2	3	4	2	3	6	5	5	1	1	1	4	2	2	1,3,4,5	1
2024-12-18 00:35:26	2024-12-18 00:43:03	0	100	457	1	2024-12-18 00:43:04	R_84jAlEYrKdAHt5k	anonymous	IT	4	4	2	4	1	2	5	1	3	1	3	2	3	1	1	1	2,3,4	3	3	1	2	1	3	4	3	3,4,5,7,8	1
2024-12-18 08:04:09	2024-12-18 08:11:54	0	100	464	1	2024-12-18 08:11:54	R_81ZXmwrz14h9Pvb	anonymous	IT	4	2	1	11	1	2	5	1	3	1	3	2	3	1	2	1	5	3	3	1	1	1	4	4	5	3,4,7	1
2024-12-18 09:43:06	2024-12-18 09:51:23	0	100	497	1	2024-12-18 09:51:24	R_8F5FEzVPsDRWqoV	anonymous	IT	4	3	1	4	1	2	4	2	3	1	7	2	3	2	2	3	2	3	1	1	1	1	5	5	5	1,4,5,7,9	1
2024-12-18 12:07:43	2024-12-18 12:14:06	0	100	382	1	2024-12-18 12:14:06	R_21cDOhLci34e9IF	anonymous	IT	4	2	1	12	1	1	2	2	3	1	7	1	5	1	2	3	2,4	3	3	1	1	1	3	4	4	4,7,8	1
2024-12-18 15:17:35	2024-12-18 15:23:48	0	100	373	1	2024-12-18 15:23:49	R_2vWlKwTABAmuz7z	anonymous	IT	4	2	1	6	9	1	5	2	4	1	7	2	5	1,2	2	3	2,3	3	3	1	2	1	3	3	4	1,7,8,9	1
2024-12-18 14:43:13	2024-12-18 15:26:37	0	100	2603	1	2024-12-18 15:26:38	R_2D1lJ6YVb8Lv3X3	anonymous	IT	4	2	1	12	1	2	3	2	1	1	7	1	3	1,7	2	3	3,6	3	5	1	1	1	4	5	4	4,5,7	3
2024-12-18 17:41:54	2024-12-18 17:44:40	0	100	165	1	2024-12-18 17:44:41	R_8Qm5TiLrENGRkzu	anonymous	IT	4	1	1	7	9	2	5	1	5	7	2	2	3	1	2	1	5	3	2	1	2	1	5	4	5	1,7,9	1
2024-12-18 18:33:24	2024-12-18 18:38:09	0	100	284	1	2024-12-18 18:38:10	R_8FtegMufZ7mM90G	anonymous	IT	4	3	1	12	1	2	2	1	4	1	3	2	3	1,2	2	3	4	5	5	1	1	1	4	4	4	5,7	2
2024-12-18 20:05:00	2024-12-18 20:11:54	0	100	414	1	2024-12-18 20:11:55	R_2n6qQ4B4BrOy8lX	anonymous	IT	4	3	2	11	1	2	4	2	2	1	3	3	1	2	2	3	2	3	2	1	1	2	2	3	4	1,4,7	1
2024-12-18 20:14:27	2024-12-18 20:19:38	0	100	311	1	2024-12-18 20:19:39	R_2VOpvvJ021ZFG7U	anonymous	IT	4	3	1	4	1	2	5	1	3	1	7	2	3	1,7	2	1	5	3	3	1	1	1	4	4	4	1,5,7	2
2024-12-18 20:15:29	2024-12-18 20:21:12	0	100	343	1	2024-12-18 20:21:13	R_27IjbiLj845DEiY	anonymous	IT	4	2	2	7	1	1	2	1	1	1	3	2	3	1,4	2	3	2,3,4,6	5	5	1	1	1	4	4	4	1,4,5,7,8	2
2024-12-19 11:39:16	2024-12-19 11:41:45	0	100	148	1	2024-12-19 11:41:45	R_85UILS8PQU1iklH	anonymous	IT	4	3	2	11	1	1	1	2	1	1	7	2	3	2,7	2	3	2	3	4	1	1	1	4	4	4	3,4,5,7	2
2024-12-19 13:07:53	2024-12-19 13:11:40	0	100	227	1	2024-12-19 13:11:41	R_8JKSjp4OUdyYGye	anonymous	IT	4	2	1	7	1	2	4	1	4	1	3	2	5	1,3	2	2	4	3	4	1	1	1	4	4	4	4,5	2
2024-12-19 13:56:26	2024-12-19 14:02:55	0	100	388	1	2024-12-19 14:02:56	R_8dQBzNePs0Fcezw	anonymous	IT	4	1	1	7	9	2	2	1	3	1	5	2	3	1,6	2	3	5	3	2	1	1	2	3	4	4	4,7,8,9	1
2024-12-19 15:37:42	2024-12-19 15:40:44	0	100	181	1	2024-12-19 15:40:44	R_21QOoL3BYoGp2JH	anonymous	IT	4	2	1	11	1	2	1	1	3	4	2	2	3	1	2	2	4	5	5	1	1	1	4	4	4	4,7	2
2024-12-20 09:34:24	2024-12-20 09:43:20	0	100	536	1	2024-12-20 09:43:21	R_20bKGGVzvPEF5e1	anonymous	IT	4	2	1	12	9	1	5	1	2	1	7	2	5	1,2,3	1	2	5	3	4	1	1	1	4	3	4	3,4,5,7,8,9	1
2024-12-23 10:04:02	2024-12-23 10:11:28	0	100	445	1	2024-12-23 10:11:29	R_2q9fP2cBYTZ9J2W	anonymous	IT	4	4	1	11	7	2	1	2	2	1	3	2	3	7	1	1	3,4	5	5	1	1	1	4	4	4	1,3,4,5,7,8,9	2
2024-12-23 14:20:53	2024-12-23 14:24:28	0	100	215	1	2024-12-23 14:24:29	R_2R8twhZD5q89GLz	anonymous	IT	4	2	1	11	1	1	4	2	2	1	7	1	3	1,7	2	3	2,3,4,6	3	1	1	2	1	4	3	4	1,4,5,7,8,9	1
2024-12-23 15:20:30	2024-12-23 15:23:29	0	100	178	1	2024-12-23 15:23:29	R_8EkJZUiVF7Odv69	anonymous	IT	4	3	1	7	1	2	1	2	3	1	3	3	3	5,7	2	3	4,6	5	5	1	1	1	3	4	4	4,5,7,9	1
2024-12-23 16:41:24	2024-12-23 16:45:36	0	100	251	1	2024-12-23 16:45:37	R_2MPLq2y8uO8Zbop	anonymous	IT	4	1	1	4	9	1	4	1	5	1	7	2	3	7,4	2	3	6	3	4	1	1	1	4	4	5	1,3,4,5	1
2024-12-23 22:20:10	2024-12-23 22:24:03	0	100	233	1	2024-12-23 22:24:04	R_2B5rO6XoOnlMT1p	anonymous	IT	4	2	1	7	1	2	2	1	4	8	3	2	5	1	2	3	2	1	1	2	1	1	4	4	4	4,5	1
2024-12-24 09:44:21	2024-12-24 09:49:09	0	100	288	1	2024-12-24 09:49:10	R_8DgZDN3SWGRRO3D	anonymous	IT	4	2	1	11	1	2	3	1	4	1	7	2	3	1	2	1	2,3	3	4	1	2	2	4	4	4	1,3,4,5,7,9	1
2024-12-24 14:07:17	2024-12-24 14:11:18	0	100	241	1	2024-12-24 14:11:18	R_2k5QNaBH4mrDPqW	anonymous	IT	4	3	1	3	1	1	4	1	4	1	3	1	3	4	2	3	6	6	1	1	1	1	4	4	4	4,5	3
2024-12-25 02:54:48	2024-12-25 02:58:17	0	100	208	1	2024-12-25 02:58:17	R_29oJ2y7dIawghiN	anonymous	IT	4	2	2	7	9	2	1	1	3	1	3	1	3	1	1	2	2,3	3	4	1	2	1	4	5	4	3,5,9	1
2024-12-27 14:50:08	2024-12-27 14:55:05	0	100	296	1	2024-12-27 14:55:05	R_2dEBtruDxiEJ918	anonymous	IT	4	2	1	11	1	2	2	2	5	1	7	2	1	1	2	3	2	3	2	1	1	1	3	3	3	7	1
2024-12-28 15:39:29	2024-12-28 15:42:54	0	100	204	1	2024-12-28 15:42:54	R_862M9qeul2I2fYt	anonymous	IT	4	1	1	4	9	1	5	2	3	7	3	3	5	1	2	3	4	5	5	1	2	1	4	4	4	4,5,7,9	1
2024-12-31 13:32:31	2024-12-31 13:37:41	0	100	310	1	2024-12-31 13:37:42	R_8qlY2ZUJVmvPvYp	anonymous	IT	4	3	2	7	1	2	5	2	1	1	5	2	3	1,4	2	1	2,3	3	5	1	1	1	4	4	4	4,5,7	2
2025-01-01 14:58:33	2025-01-01 15:03:40	0	100	306	1	2025-01-01 15:03:40	R_8f1yfzyrffKeqHu	anonymous	IT	4	4	2	12	7	1	3	2	1	1	5	2	3	1	2	3	4	3	3	1	1	1	3	4	4	1,5,7	2
2025-01-06 22:18:57	2025-01-06 22:22:48	0	100	230	1	2025-01-06 22:22:49	R_2gitCMaSSJ7AHPu	anonymous	IT	4	2	1	11	9	1	1	2	3	1	7	2	5	1,3,4	2	1	2,3,6	5	4	1	1	1	4	5	4	3,4,5,7,8,9	1
